# Supplementary material for: Pain prevalence in hospitalized patients at a tertiary academic medical center: Exploring severe persistent pain
Source: PLoS One. 2020 Dec 7;15(12):e0243574. doi: 10.1371/journal.pone.0243574 (PMC7721481; doi:10.1371/journal.pone.0243574)
Supplement: S1 File — (XLSX) [file pone.0243574.s001.xlsx]

## Sheet: 107��AA
date	gender	age	gae group	weight	weight group	education	marrage	department	operation	anesthesia	PCA usage	pattern of PCA	pain problem	pain score	Is it painful now	pain score group	severe	up to moderate	pain in 24hour	The pain lasts 4 hours in 24hour	Moderate pain lasts for more than 4 hours	Wound dressing pain	Nasogastric tube	Foley Catheter	Chest tube	Change posture/Chest percussion	Rehabilitation	Needle Pain	Central venous catheter	Drainage tube
107.08.2	0	65	4	66	3	5	2	1	1	1	0	0	1	5	1	2	0	1	1	0	0	0	0	0	0	1	0	0	0	0
107.08.2	0	80	6	52.6	2	1	3	1	1	1	0	0	1	8	1	3	1	1	1	0	0	0	0	0	0	1	0	0	0	0
107.08.2	0	64	4	62	3	2	3	1	1	1	0	0	1	10	1	3	1	1	1	1	1	1	0	0	1	1	0	0	0	0
107.08.2	0	73	5	60	3	5	3	1	1	1	0	0	1	8	1	3	1	1	1	0	0	0	0	0	0	0	0	1	1	0
107.08.2	0	83	6	50	2	5	2	1	0		0	0	0								0
107.08.2	0	83	6	60	3	3	2	1	1	1	0	0	1	10	1	3	1	1	0	0	0	0	0	0	0	0	0	1	0	0
107.08.2	1	76	5	83	5	1	3	1	1	1	1	2	1	7	1	3	1	1	1	1	1	1	0	0	0	1	1	0	0	0
107.08.2	0	22	1	62	3	4	1	1	1	1	1	1	1	10	1	3	1	1	1	0	0	0	0	0	0	1	1	0	0	0
107.08.2	0	73	5	57	2	1	2	1	1	1	0	0	1	5	1	2	0	1	1	0	0	1	0	0	0	0	1	0	0	0
107.08.2	1	26	1	97	5	4	1	1	1	1	0	0	1	5	1	2	0	1	0	0	0	1	0	0	0	1	0	0	0	0
107.08.2	0	20	1	90	5	3	1	1	1	1	0	0	1	5	1	2	0	1	1	0	0	1	0	0	0	1	0	1	0	0
107.08.2	1	62	4	74	4	3	2	3	0		0	0	0								0
107.08.2	1	60	4	64	3	3	3	3	1	1	1	2	1	10	1	3	1	1	1	1	1	1	0	0	0	1	1	0	0	0
107.08.2	0	77	5	57	2	5	2	3	1	1	0	0	1	10	1	3	1	1	1	1	1	1	0	0	0	1	0	0	0	0
107.08.2	1	44	2	76	4	4	2	3	1	3	0	0	1	10	1	3	1	1	1	0	0	0	0	0	0	1	0	0	0	0
107.08.2	1	22	1	59	2	3	1	3	0		1	2	1	5	1	2	0	1	0	0	0	0	1	0	0	0	0	0	0	0
107.08.2	0	26	1	52	2	4	1	1	1	1	1	2	1	8	1	3	1	1	1	0	0	1	0	0	1	1		0	0	0
107.08.2	0	55	3	61	3	2	2	1	1	1	1	2	1	0	0	0	0	0	0	0	0	0	0	0	0	0	0	0	0	0
107.08.2	0	41	2	61	3	4	2	1	1	1	1	2	1	3	1	1	0	0	0	0	0	0	0	0	0	1	0	0	0	0
107.08.2	1	54	3	76	4	3	2	3	1	3	0	0	0								0
107.08.2	0	61	4	56	2	3	2	1	0		0	0	1	8	1	3	1	1	1	0	0	0	0	0	0	0	0	0	0	0
107.08.2	1	60	4	68	3	2	2	3	0		0	0	1	2	1	1	0	0	0	0	0	0	0	0	0	0	0	0	0	0
107.08.2	1	39	1	64	3	3	1	3	0		0	0	0								0
107.08.2	0	59	3	60	3	3	2	3	0		0	0	0								0
107.08.2	1	55	3	80	5	3	2	3	0		0	0	1	7	1	3	1	1	1	0	0	0	0	0	0	0	0	1	0	0
107.08.2	1	66	4	68.5	3	2	2	3	0		0	0	1	9	1	3	1	1	0	0	0	0	0	0	0	1	0	0	0	0
107.08.2	0	61	4	40	1	2	2	3	1	3	0	0	1	5	1	2	0	1	0	0	0	0	0	0	0	0	0	0	0	0
107.08.2	1	27	1	87	5	3	1	3	1	1	0	0	1	5	1	2	0	1	0	0	0	1	0	0	0	0	0	0	0	0
107.08.2	1	66	4	78	4	4	2	3	1	1	1	1	1	5	1	2	0	1	1	0	0	1	0	0	0	0	0	0	0	0
107.08.2	0	19	1	49.6	1	4	1	3	0		0	0	1	5	1	2	0	1	1	0	0	0	0	0	0	0	0	1	0	0
107.08.2	1	52	3	47	1	3	2	3	0		0	0	1	5	1	2	0	1	0	0	0	0	0	0	0	0	0	0	0	0
107.08.2	1	64	4	94.3	5	1	2	3	1	1	0	0	1	9	1	3	1	1	0	0	0	0	0	0	0	0	0	1	0	0
107.08.2	1	53	3	59	2	2	2	3	0		0	0	0								0
107.08.2	1	52	3	47	1	2	3	3	0		0	0	1	10	1	3	1	1	1	1	1	0	0	0	0	0	0	0	0	0
107.08.2	1	50	3	53	2	2	2	1	1	1	0	0	1	5	1	2	0	1	1	0	0	0	0	0	0	0	0	0	0	0
107.08.2	0	58	3	75	4	3	3	1	1	1	0	0	1	0	0	0	0	0	0	0	0	0	0	0	0	0	0	0	0	0
107.08.2	1	34	1	83	5	3	2	1	1	1	1	1	1	3	1	1	0	0	1	1	0	0	1	1	0	0	0	0	0	0
107.08.2	1	86	6	60	3	1	2	3	0		0	0	0								0
107.08.2	1	59	3	66.6	3	3	2	3	0		0	0	0								0
107.08.2	1	62	4	75	4	3	1	3	0		0	0	0								0
107.08.2	1	41	2	83	5	4	2	3	0		0	0	1	6	1	2	0	1	1	0	0	0	0	0	0	0	0	0	0	0
107.08.2	0	55	3	43.5	1	2	2	1	1	1	0	0	1	2	1	1	0	0	0	0	0	0	0	0	0	0	0	0	0	0
107.08.2	1	58	3	50	2	3	2	1	1	1	1	2	1	5	1	2	0	1	1	0	0	1	0	0	0	0	0	0	0	1
107.08.2	1	71	5	60	3	3	2	3	0		0	0	1	2	1	1	0	0	1	0	0	0	0	0	0	0	0	0	0	0
107.08.2	0	64	4	58.2	2	1	2	1	1	1	1	2	1	1	1	1	0	0	0	0	0	0	0	0	0	0	0	0	0	0
107.08.2	0	48	2	64	3	4	2	1	1	3	0	0	1	1	1	1	0	0	1	0	0	0	0	0	0	0	0	0	0	0
107.08.2	0	61	4	33	1	3	2	1	0		0	0	1	5	1	2	0	1	1	0	0	0	0	0	0	0	0	0	0	0
107.08.2	0	75	5	52	2	5	2	1	1	1	0	0	1	9	1	3	1	1	1	0	0	0	0	0	0	0	0	0	0	0
107.08.2	1	59	3	63	3	4	2	1	1	1	0	0	1	7	1	3	1	1	1	0	0	0	1	1	0	0	0	0	0	1
107.08.2	1	60	4	86	5	2	2	1	1	1	1	2	1	8	1	3	1	1	1	1	1	0	0	0	0	1	1	0	0	0
107.08.2	0	58	3	31	1	1	3	1	1	1	1	2	0								0
107.08.2	0	62	4	73	4	4	2	3	0		0	0	0								0
107.08.2	0	45	2	65	3	2	2	3	0		0	0	1	6	1	2	0	1	0	0	0	0	0	0	0	0	0	0	0	0
107.08.2	1	65	4	69	3	1	2	3	0		0	0	0								0
107.08.2	1	86	6	65	3	1	2	3	0		0	0	0								0
107.08.2	1	59	3	62	3	3	2	3	0		0	0	1	3	1	1	0	0	1	1	0	0	0	0	0	0	0	1	0	0
107.08.2	1	77	5	67	3	2	2	3	0		0	0	0								0
107.08.2	0	39	1	60	3	4	1	3	0		0	0	1	5	1	2	0	1	1	0	0	0	0	0	0	0	0	0	0	0
107.08.2	0	70	5	61	3	3	2	3	0		0	0	1	8	1	3	1	1	1	0	0	0	0	0	0	0	0	1	0	0
107.08.2	0	25	1	46	1	4	1	1	1	1	0	0	1	1	1	1	0	0	0	0	0	0	0	0	0	0	0	0	0	0
107.08.2	0	32	1	90	5	4	1	1	1	1	0	0	1	6	1	2	0	1	1	0	0	0	0	0	0	1	1	1	0	0
107.08.2	0	44	2	85	5	3	2	1	1	1	0	0	1	1	1	1	0	0	1	0	0	0	0	0	0	0	0	0	0	0
107.08.2	1	19	1	59	2	3	1	3	0		0	0	1	4	1	2	0	1	0	0	0	0	0	0	0	0	0	0	0	0
107.08.2	1	57	3	72	4	4	2	3	0		0	0	1	4	1	2	0	1	1	0	0	0	0	0	0	0	0	0	0	0
107.08.2	0	45	2	86	5	3	2	3	0		0	0	1	10	1	3	1	1	1	1	1	0	0	0	0	0	0	1	0	0
107.08.2	1	51	3	51	2	2	2	3	0		0	0	0								0
107.08.2	0	73	5	50	2	1	2	3	0		0	0	0								0
107.08.2	0	59	3	93	5	5	3	3	0		0	0	1	2	1	1	0	0	1	0	0	0	0	0	0	0	0	0	0	0
107.08.2	0	55	3	42	1	1	2	3	1	1	0	0	1	9	1	3	1	1	1	1	1	0	0	0	0	0	0	0	0	0
107.08.2	0	38	1	50	2	4	2	3	0		0	0	1	6	1	2	0	1	1	0	0	0	0	0	0	0	0	0	0	0
107.08.2	1	56	3	66	3	2	2	3	0		0	0	1	5	1	2	0	1	1	0	0	0	1	0	0	0	0	1	0	0
107.08.2	1	65	4	92	5	1	2	3	0		0	0	0								0
107.08.2	0	45	2	60	3	4	2	1	0		0	0	0								0
107.08.2	1	63	4	58	2	4	2	1	1	1	1	1	1	6	1	2	0	1	1	1	1	0	0	0	0	1	0	0	0	0
107.08.2	1	47	2	63	3	3	2	1	0		0	0	1	6	1	2	0	1	1	0	0	0	0	0	0	0	0	1	0	0
107.08.2	1	60	4	60	3	2	2	1	1	1	1	2	1	4	1	2	0	1	1	0	0	0	0	0	0	0	0	0	0	0
107.08.2	0	58	3	39	1	2	2	1	1	1	0	0	1	3	1	1	0	0	0	0	0	0	0	0	0	0	0	0	0	0
107.08.2	1	20	1	85	5	4	1	1	1	1	0	0	1	5	1	2	0	1	0	0	0	1	0	0	0	0	0	0	0	0
107.08.2	1	70	5	59	2	4	2	1	1	1	0	0	1	2	1	1	0	0	0	0	0	0	0	0	0	0	0	1	0	0
107.08.2	1	56	3	70	4	3	2	3	0		0	0	1	3	1	1	0	0	1	0	0	0	0	0	0	1	0	1	0	0
107.08.2	1	52	3	57	2	2	2	3	0		0	0	1	3	1	1	0	0	0	0	0	0	0	0	0	0	0	0	0	0
107.08.2	0	92	6	50	2	5	3	3	0		0	0	0								0
107.08.2	1	88	6	62	3	3	2	3	1	3	0	0	1	10	1	3	1	1	0	0	0	0	0	0	0	0	0	0	0	0
107.08.2	1	38	1	88	5	4	1	3	1	3	0	0	1	6	1	2	0	1	1	0	0	0	0	0	1	1	0	0	0	0
107.08.2	1	57	3	52	2	2	2	2	1	1	1	1	1	8	1	3	1	1	1	0	0	1	1	1	1	0	0	0	1	0
107.08.2	0	60	4	56	2	2	2	3	1	1	0	0	1	9	1	3	1	1	1	1	1	1	0	0	0	1	0	1	0	0
107.08.2	0	63	4	73	4	3	2	1	1	1	1	2	1	2	1	1	0	0	0	0	0	0	1	0	0	0	0	1	0	0
107.08.2	1	57	3	76	4	3	2	1	1	1	0	0	1	8	1	3	1	1	1	0	0	0	0	0	0	1	1	1	0	0
107.08.2	0	79	5	65	3	4	2	1	1	1	0	0	1	8	1	3	1	1	1	1	1	0	0	0	0	0	0	1	0	0
107.08.2	0	64	4	65	3	3	2	3	1	3	0	0	1	7	1	3	1	1	0	0	0	0	0	1	0	1	0	1	0	0
107.08.2	1	41	2	74	4	4	2	3	1	3	0	0	1	7	1	3	1	1	0	0	0	0	0	0	0	0	0	0	0	0
107.08.2	0	49	2	51	2	4	1	3	0		0	0	0								0
107.08.2	0	40	2	65	3	4	1	3	1	1	0	0	0								0
107.08.2	1	59	3	63	3	4	2	3	0		0	0	0								0
107.08.2	1	59	3	71	4	3	2	3	1	1	1	2	1	8	1	3	1	1	1	0	0	1	0	0	0	0	0	1	0	0
107.08.2	1	30	1	64	3	2	2	1	1	1	1	1	1	6	1	2	0	1	1	1	1	1	0	1	0	0	0	0	0	0
107.08.2	1	78	5	59	2	3	2	1	1	1	0	0	1	3	1	1	0	0	1	0	0	0	0	0	0	1	0	1	0	0
107.08.2	1	55	3	48	1	2	2	1	1	1	1	1	1	7	1	3	1	1	0	0	0	0	0	0	0	0	0	0	0	0
107.08.2	1	59	3	61	3	4	2	1	0		0	0	0								0
107.08.2	1	34	1	50	2	4	1	3	1	1	1	2	1	10	1	3	1	1	1	0	0	1	0	1	0	1	1	1	0	0
107.08.2	0	82	6	38	1	1	2	1	1	1	1	2	1	3	1	1	0	0	0	0	0	1	0	0	0	0	0	0	0	0
107.08.2	0	63	4	51	2	3	2	3	1	3	0	0	1	1	1	1	0	0	1	0	0	0	0	0	0	0	0	1	0	0
107.08.2	1	57	3	67	3	2	2	1	1	1	1	1	1	5	1	2	0	1	1	0	0	1	0	0	0	1	0	0	0	0
107.08.2	0	38	1	67	3	3	2	1	1	1	0	0	1	5	1	2	0	1	1	0	0	1	0	0	0	1	0	1	0	0
107.08.2	1	78	5	50	2	4	2	3	1	1	0	0	1	4	1	2	0	1	1	1	1	1	0	0	0	1	1	1	0	0
107.08.2	1	53	3	65	3	4	2	1	1	1	0	0	1	6	1	2	0	1	1	0	0	0	0	0	0	0	0	0	0	0
107.08.2	1	81	6	74	4	2	2	3	0		0	0	1	7	1	3	1	1	0	0	0	0	1	0	0	0	0	0	0	0
107.08.2	1	62	4	53	2	3	1	1	1	1	1	2	1	6	1	2	0	1	1	0	0	1	0	0	0	0	0	1	0	0
107.08.2	1	50	3	75	4	4	2	1	1	1	0	0	1	3	1	1	0	0	0	0	0	1	0	0	0	0	0	1	0	0
107.08.2	0	62	4	52	2	3	3	1	0		0	0	1	5	1	2	0	1	1	0	0	1	0	0	0	1	0	1	0	0
107.08.2	0	21	1	65	3	3	1	1	1	1	1	1	1	7	1	3	1	1	0	0	0	1	0	0	0	0	0	1	0	0
107.08.2	0	30	1	58	2	4	1	1	1	3	0	0	1	2	1	1	0	0	1	0	0	1	0	0	0	1	0	0	0	0
107.08.2	0	49	2	80	5	4	2	1	1	3	0	0	0								0
107.08.2	1	75	5	70	4	1	2	3	1	3	0	0	0								0
107.08.2	1	66	4	70	4	1	2	1	1	1	1	1	1	4	1	2	0	1	0	0	0	0	0	0	0	0	0	0	0	0
107.08.2	0	73	5	50	2	3	3	1	1	1	1	2	1	8	1	3	1	1	1	0	0	0	0	0	0	1	0	0	1	0
107.08.2	0	28	1	54	2	4	2	1	1	1	0	0	1	8	1	3	1	1	1	0	0	1	0	0	0	1	1	1	0	0
107.08.3	1	62	4	80	5	4	2	1	1	1	1	2	0								0
107.08.3	1	48	2	66	3	3	2	1	0		0	0	0								0
107.08.3	1	52	3	74	4	4	2	1	1	3	0	0	0								0
107.08.3	0	61	4	56.5	2	2	2	1	1	3	1	1	1	6	1	2	0	1	1	0	0	0	0	0	0	0	0	0	0	0
107.08.3	1	57	3	78	4	3	2	1	1	2	0	0	1	5	1	2	0	1	0	0	0	1	0	0	0	1	0	0	0	0
107.08.3	1	65	4	41	1	1	3	1	1	1	1	2	1	7	1	3	1	1	0	0	0	1	1	0	0	1	0	1	0	0
107.08.3	1	59	3	70	4	3	2	1	1	1	1	2	1	8	1	3	1	1	0	0	0	0	0	0	0	0	0	0	0	0
107.08.3	0	67	4	40	1	1	2	1	1	1	0	0	1	8	1	3	1	1	1	0	0	0	1	0	0	0	0	1	0	0
107.08.3	0	46	2	40	1	4	2	3	1	1	0	0	1	7	1	3	1	1	0	0	0	0	0	0	0	0	0	1	0	0
107.08.3	0	64	4	54	2	1	2	1	1	1	0	0	1	3	1	1	0	0	0	0	0	0	0	0	0	0	0	0	0	0
107.08.3	0	83	6	52	2	1	2	1	1	1	1	1	1	3	1	1	0	0	0	0	0	0	0	0	0	1	0	0	0	0
107.08.3	0	62	4	47	1	5	2	1	1	3	0	0	1	10	1	3	1	1	0	0	0	1	0	0	0	1	0	0	0	0
107.08.3	1	70	5	72	4	1	2	1	0		0	0	1	8	1	3	1	1	1	1	1	0	0	0	0	0	0	0	0	0
107.08.3	1	58	3	56	2	3	3	1	1	1	1	2	1	5	1	2	0	1	0	0	0	0	1	0	0	0	0	0	0	0
107.08.3	1	63	4	56	2	2	2	1	0		0	0	1	10	1	3	1	1	1	0	0	0	0	0	0	0	0	0	0	0
107.08.3	0	83	6	68	3	5	2	1	1	1	1	1	1	10	1	3	1	1	1	0	0	1	0	0	0	0	0	1	0	0
107.08.3	0	45	2	40	1	4	2	3	1	1	0	0	1	7	1	3	1	1	0	0	0	0	0	0	0	0	0	1	0	0
107.08.3	0	46	2	65	3	4	2	3	0		0	0	1	7	1	3	1	1	1	1	1	0	0	0	0	0	0	1	0	0
107.08.3	1	65	4	65	3	2	2	1	0		0	0	1	5	1	2	0	1	0	0	0	0	0	0	0	0	0	0	0	0
107.08.3	1	62	4	42	1	2	3	1	0		0	0	1	5	1	2	0	1	1	0	0	0	0	0	0	1	0	1	0	0
107.08.3	0	43	2	73	4	4	2	3	0		0	0	1	10	1	3	1	1	1	0	0	0	0	0	0	1	0	0	0	0
107.08.3	1	67	4	70	4	1	2	3	0		0	0	1	1	1	1	0	0	0	0	0	0	0	0	0	0	0	1	0	0
107.08.3	1	53	3	71.6	4	1	2	1	1	1	1	2	1	10	1	3	1	1	1	0	0	0	0	0	0	0	0	0	0	0
107.08.3	1	66	4	72	4	3	2	3	0		0	0	0								0
107.08.3	1	29	1	73	4	4	1	3	0		0	0	0								0
107.08.3	0	71	5	54	2	1	2	1	1	1	0	0	1	5	1	2	0	1	1	0	0	0	0	0	0	0	0	1	0	0
107.08.3	0	39	1	60	3	4	2	1	1	1	1	2	1	5	1	2	0	1	0	0	0	1	0	0	0	0	0	0	1	0
107.08.3	1	31	1	95	5	3	2	1	1	1	0	0	1	8	1	3	1	1	1	0	0	0	0	0	0	1	0	0	0	0
107.08.3	1	53	3	68	3	2	2	1	0		0	0	0								0
107.08.3	0	63	4	62	3	2	2	3	0		0	0	0								0
107.08.3	1	53	3	49	1	3	2	1	1	1	1	2	1	10	1	3	1	1	1	1	1	0	0	0	0	0	0	1	0	0
107.08.3	0	67	4	54	2	3	1	1	1	1	0	0	1	5	1	2	0	1	1	0	0	0	0	0	0	0	0	1	0	0
107.08.3	0	57	3	70	4	2	2	3	1	3	0	0	0								0
107.08.3	0	23	1	45	1	4	1	3	0		0	0	0								0
107.08.3	1	45	2	68	3	4	2	1	1	1	0	0	1	10	1	3	1	1	1	0	0	0	0	0	0	0	0	1	0	0
107.08.3	0	32	1	45	1	4	2	2	1	1	0	0	1	3	1	1	0	0	1	0	0	0	0	0	0	0	0	1	0	0
107.08.3	1	48	2	47	1	4	2	3	1	1	1	2	1	7	1	3	1	1	1	1	1	0	1	0	0	0	0	0	0	0
107.08.3	1	62	4	66	3	4	2	3	0		0	0	0								0
107.08.3	0	57	3	53	2	3	2	1	1	3	1	1	1	5	1	2	0	1	0	0	0	0	0	0	0	0	0	0	0	0
107.08.3	0	63	4	67	3	1	2	1	1	1	1	1	1	5	1	2	0	1	1	0	0	1	0	0	0	0	0	0	0	0
107.08.3	1	56	3	60	3	2	2	3	1	1	0	0	0								0
107.08.3	1	92	6	53	2	1	3	3	1	3	0	0	0								0
107.08.3	0	58	3	109	5	3	2	3	1	3	0	0	1	10	1	3	1	1	1	0	0	1	0	0	0	1	0	0	0	0
107.08.3	0	81	6	70	4	4	2	1	1	1	0	0	0								0
107.08.3	0	51	3	39	1	2	3	3	0		0	0	1	3	1	1	0	0	1	0	0	1	0	1	0	1	0	1	0	0
107.08.3	0	56	3	41	1	3	3	1	1	1	0	0	1	7	1	3	1	1	1	0	0	0	0	0	0	0	0	1	0	0
107.08.3	1	57	3	50	2	2	1	1	1	1	1	1	1	8	1	3	1	1	0	0	0	0	0	0	0	0	0	0	0	0
107.08.3	1	78	5	60	3	4	2	1	1	1	1	2	1	3	1	1	0	0	1	0	0	0	1	0	0	0	0	0	0	0
107.08.3	0	71	5	50	2	1	3	3	0		0	0	1	1	1	1	0	0	0	0	0	0	0	0	0	0	0	1	0	0
107.08.3	1	43	2	85	5	4	3	1	1	1	0	0	1	7	1	3	1	1	0	0	0	1	0	0	0	0	0	0	0	0
107.08.3	0	44	2	82	5	4	2	1	1	1	1	2	1	8	1	3	1	1	0	0	0	1	0	0	0	1	0	1	0	0
107.08.3	1	67	4	67	3	1	3	1	0		0	0	1	9	1	3	1	1	1	1	1	0	0	0	0	0	0	0	0	0
107.08.3	0	80	6	45	1	5	3	3	0		0	0	0								0
107.08.3	0	55	3	41	1	3	2	1	1	3	0	0	1	9	1	3	1	1	1	0	0	1	0	0	0	1	0	0	0	0
107.08.3	1	90	6	62	3	2	2	3	0		0	0	1	2	1	1	0	0	1	0	0	0	0	0	0	0	0	0	0	0
107.08.3	0	71	5	58	2	1	2	1	1	1	0	0	1	4	1	2	0	1	1	1	1	1	0	0	0	1	0	0	0	0
107.08.3	1	83	6	48	1	1	2	3	0		0	0	0								0
107.08.3	0	57	3	53	2	2	2	1	1	1	1	2	1	8	1	3	1	1	0	0	0	0	0	0	0	0	0	0	0	0
107.08.3	1	64	4	65	3	2	2	3	0		0	0	1	10	1	3	1	1	1	0	0	0	0	0	0	0	1	0	0	0
107.08.3	0	48	2	53	2	3	2	1	1	1	1	2	1	5	1	2	0	1	0	0	0	0	0	0	0	1	0	0	0	0
107.08.3	0	52	3	65	3	2	2	1	1	1	1	1	1	2	1	1	0	0	0	0	0	0	0	0	0	0	0	0	0	0
107.08.3	0	71	5	50	2	3	2	1	1	1	1	1	1	8	1	3	1	1	0	0	0	0	0	0	0	0	0	0	1	0
107.08.3	1	66	4	52	2	3	2	1	1	1	0	0	1	3	1	1	0	0	0	0	0	0	0	0	0	0	0	0	0	0
107.08.3	1	46	2	50	2	3	1	1	1	1	1	2	1	9	1	3	1	1	1	1	1	0	0	0	0	1	0	0	0	0
107.08.3	1	69	4	92	5	3	3	1	1	1	0	0	1	4	1	2	0	1	1	0	0	1	0	0	0	1	0	0	0	0
107.08.3	1	49	2	60	3	3	2	3	0		0	0	1	9	1	3	1	1	1	0	0	1	0	0	0	1	0	1	0	0
107.08.3	1	25	1	64	3	4	1	3	0		0	0	1	5	1	2	0	1	1	1	1	0	0	0	0	0	0	0	0	0
107.08.3	1	43	2	72	4	3	2	1	1	1	1	1	1	8	1	3	1	1	1	1	1	1	0	0	0	1	1	1	0	0
107.08.3	0	45	2	62	3	3	2	3	0		0	0	1	4	1	2	0	1	0	0	0	0	0	0	0	1	0	1	0	0
107.08.3	1	36	1	46	1	4	1	1	1	1	1	1	0								0
107.08.3	1	49	2	68	3	4	2	1	1	1	1	2	1	6	1	2	0	1	1	0	0	1	0	0	0	0	0	0	0	0
107.08.3	1	26	1	49	1	4	1	1	1	1	0	0	1	4	1	2	0	1	1	0	0	1	0	0	0	0	0	0	0	0
107.08.3	1	50	3	65	3	4	2	2	1	1	1	1	1	7	1	3	1	1	1	0	0	0	0	0	0	0	0	0	0	0
107.08.3	1	80	6	65	3	1	2	1	1	1	0	0	1	3	1	1	0	0	1	0	0	0	0	0	0	0	0	0	0	0
107.08.3	0	57	3	50	2	3	2	3	1	3	0	0	1	9	1	3	1	1	1	0	0	0	0	0	0	1	0	1	0	0
107.08.3	0	67	4	54	2	1	2	1	1	1	1	2	1	8	1	3	1	1	1	0	0	0	1	0	0	0	0	1	0	0
107.09.0	1	74	5	70	4	5	2	1	1	1	0	0	1	9	1	3	1	1	1	1	1	0	0	0	0	0	0	1	0	0
107.09.0	1	75	5	60	3	1	2	3	0		0	0	0								0
107.09.0	0	75	5	61	3	1	2	1	1	2	1	1	1	10	1	3	1	1	1	0	0	0	0	0	0	0	0	0	0	0
107.09.0	0	57	3	50	2	3	2	1	1	1	0	0	1	8	1	3	1	1	1	0	0	0	0	0	0	0	0	0	0	0
107.09.0	1	73	5	50	2	1	2	1	0		0	0	1	9	1	3	1	1	1	1	1	0	0	0	0	1	0	1	0	0
107.09.0	1	57	3	85	5	2	2	1	1	1	1	1	1	10	1	3	1	1	1	0	0	0	0	0	0	0	0	0	0	0
107.09.0	0	74	5	60	3	1	2	1	1	2	1	1	1	10	1	3	1	1	1	0	0	0	0	0	0	0	0	1	0	0
107.09.0	0	27	1	51	2	4	1	1	1	1	0	0	1	4	1	2	0	1	1	0	0	0	0	0	0	1	0	0	0	0
107.09.0	1	31	1	101	5	2	1	1	1	1	0	0	0								0
107.09.0	1	46	2	58	2	3	1	1	0		0	0	0								0
107.09.0	1	22	1	110	5	3	1	1	1	1	0	0	0								0
107.09.0	1	90	6	80	5	1	1	1	1	2	0	0	1	10	1	3	1	1	0	0	0	0	0	0	0	0	0	0	0	0
107.09.0	1	62	4	63	3	2	2	1	1	1	0	0	1	6	1	2	0	1	1	1	1	1	0	0	0	0	0	0	0	0
107.09.0	0	61	4	70	4	3	2	3	0		0	0	0								0
107.09.0	0	40	2	46	1	4	2	3	1	3	0	0	1	8	1	3	1	1	1	0	0	0	0	0	0	0	0	1	0	0
107.09.0	1	72	5	52	2	3	2	1	1	1	0	0	1	2	1	1	0	0	0	0	0	0	0	0	0	0	0	1	0	0
107.09.0	0	46	2	50	2	4	2	1	0		0	0	1	6	1	2	0	1	1	1	1	0	0	0	0	0	0	0	0	0
107.09.0	1	60	4	49	1	4	2	1	1	1	0	0	1	3	1	1	0	0	1	0	0	0	0	0	0	0	0	0	0	0
107.09.0	0	77	5	48	1	1	3	1	1	1	1	1	1	10	1	3	1	1	1	0	0	1	0	1	0	0	0	0	0	0
107.09.0	1	86	6	65	3	2	2	1	0		0	0	0								0
107.09.0	1	65	4	65	3	4	2	3	0		0	0	0								0
107.09.0	0	52	3	61	3	2	2	3	1	1	0	0	1	5	1	2	0	1	1	0	0	0	0	0	0	1	0	0	0	0
107.09.0	0	75	5	54	2	5	3	3	0		0	0	1	2	1	1	0	0	1	1	0	0	0	0	0	0	1	0	0	0
107.09.0	0	25	1	53	2	4	1	3	0		0	0	0								0
107.09.0	0	68	4	56	2	1	3	1	1	1	0	0	1	10	1	3	1	1	1	1	1	0	0	0	0	1	0	0	0	0
107.09.0	0	86	6	55	2	1	3	3	0		0	0	0								0
107.09.0	1	53	3	73	4	3	2	3	0		0	0	0								0
107.09.0	0	56	3	51	2	4	2	1	1	1	1	2	1	4	1	2	0	1	0	0	0	0	0	0	0	1	0	1	0	0
107.09.0	1	70	5	75	4	4	2	1	0		0	0	0								0
107.09.0	1	79	5	107	5	4	1	1	1	1	0	0	1	1	1	1	0	0	1	0	0	0	0	0	0	0	0	0	0	0
107.09.0	1	59	3	74	4	4	2	3	0		0	0	0								0
107.09.0	0	79	5	51	2	5	2	3	0		0	0	1	10	1	3	1	1	1	1	1	0	0	0	0	0	0	1	0	0
107.09.0	0	58	3	72	4	1	2	1	1	1	0	0	1	9	1	3	1	1	1	1	1	0	0	0	0	0	0	0	0	0
107.09.0	1	66	4	65	3	3	2	3	0		0	0	0								0
107.09.0	0	48	2	50	2	3	2	1	0		0	0	1	4	1	2	0	1	0	0	0	0	1	0	1	0	0	0	0	0
107.09.0	0	59	3	72	4	3	2	1	0		0	0	0								0
107.09.0	1	55	3	62	3	2	2	3	1	1	0	0	1	10	1	3	1	1	1	0	0	0	0	0	0	1	0	0	0	0
107.09.0	1	48	2	81	5	4	2	2	1	3	0	0	1	3	1	1	0	0	1	0	0	1	0	0	0	0	0	1	0	0
107.09.0	1	44	2	78	4	2	2	3	0		0	0	1	10	1	3	1	1	0	0	0	0	0	0	0	0	0	0	0	0
107.09.0	0	50	3	64	3	4	2	1	1	1	0	0	1	8	1	3	1	1	1	0	0	1	0	0	0	0	1	0	0	0
107.09.0	1	69	4	61.2	3	1	2	3	1	1	0	0	1	3	1	1	0	0	1	1	0	0	0	0	0	0	0	0	0	0
107.09.0	0	48	2	61	3	4	2	1	1	1	1	2	0								0
107.09.0	0	57	3	47	1	2	2	1	1	1	0	0	1	5	1	2	0	1	0	0	0	0	0	0	0	0	0	0	0	0
107.09.0	1	53	3	40	1	3	2	3	0		0	0	1	7	1	3	1	1	1	1	1	0	0	0	0	1	0	0	0	0
107.09.0	0	43	2	50	2	4	2	1	1	1	0	0	0								0
107.09.0	0	73	5	63	3	1	2	3	1	3	0	0	1	9	1	3	1	1	1	0	0	1	0	0	0	0	0	0	0	0
107.09.0	1	45	2	60	3	1	2	3	0		0	0	0								0
107.09.0	0	42	2	48	1	3	1	3	1	3	0	0	1	3	1	1	0	0	1	0	0	0	0	0	0	0	0	1	0	0
107.09.0	0	74	5	79	4	1	2	1	1	2	1	2	1	6	1	2	0	1	0	0	0	1	0	0	0	0	0	1	0	0
107.09.0	1	20	1	40	1	5	1	3	0		0	0	0								0
107.09.0	1	79	5	58	2	1	2	3	0		0	0	1	2	1	1	0	0	1	0	0	0	0	0	0	0	0	0	0	0
107.09.0	0	69	4	62	3	1	2	1	1	1	1	1	1	10	1	3	1	1	1	0	0	0	0	0	0	0	0	0	0	0
107.09.0	1	86	6	63	3	5	3	1	1	1	1	2	0								0
107.09.0	0	83	6	41	1	5	3	3	0		0	0	0								0
107.09.0	1	52	3	45	1	4	2	2	0		0	0	1	7	1	3	1	1	1	0	0	0	0	0	0	0	0	1	0	0
107.09.0	1	89	6	55	2	1	2	1	1	1	1	2	1	4	1	2	0	1	0	0	0	0	1	0	0	1	0	0	0	0
107.09.0	0	63	4	68	3	4	2	4	0		0	0	1	5	1	2	0	1	1	1	1	0	0	0	0	0	0	1	0	0
107.09.0	1	56	3	48	1	3	2	1	0		0	0	1	3	1	1	0	0	1	1	0	0	0	0	0	0	0	0	0	0
107.09.0	1	48	2	87	5	2	2	3	0		0	0	1	6	1	2	0	1	1	1	1	0	0	0	0	0	0	1	0	0
107.09.0	0	58	3	58	2	2	2	3	0		0	0	1	3	1	1	0	0	0	0	0	0	0	0	0	0	0	1	0	0
107.09.0	1	57	3	68	3	4	2	1	1	1	1	2	0								0
107.09.0	1	55	3	81	5	2	2	3	1	2	0	0	1	4	1	2	0	1	1	0	0	0	0	0	0	0	0	1	0	0
107.09.0	0	87	6	50	2	2	3	3	0		0	0	0								0
107.09.0	1	66	4	57	2	1	2	3	0		0	0	1	3	1	1	0	0	0	0	0	0	0	0	0	0	0	1	0	0
107.09.0	0	29	1	40	1	4	2	3	0		0	0	1	8	1	3	1	1	0	0	0	0	0	0	0	0	0	1	0	0
107.09.0	1	70	5	65	3	1	2	3	0		0	0	1	9	1	3	1	1	1	1	1	0	0	0	0	0	0	1	0	0
107.09.0	1	68	4	69	3	5	2	3	0		0	0	1	3	1	1	0	0	0	0	0	0	0	0	0	0	0	1	0	0
107.09.0	0	41	2	71	4	3	2	3	1	3	0	0	1	8	1	3	1	1	1	0	0	1	0	0	0	0	0	1	0	0
107.09.0	1	79	5	54	2	1	2	3	0		0	0	1	10	1	3	1	1	1	0	0	0	0	0	0	0	0	1	0	0
107.09.0	0	84	6	71	4	1	2	3	0		0	0	1	4	1	2	0	1	1	1	1	0	0	0	0	0	1	0	0	0
107.09.0	0	40	2	53	2	4	2	3	0		0	0	1	3	1	1	0	0	1	0	0	0	0	0	0	0	0	1	0	0
107.09.0	1	58	3	45	1	2	2	1	1	1	0	0	1	7	1	3	1	1	0	0	0	1	0	0	0	1	0	1	0	0
107.09.0	1	64	4	45	1	4	2	1	1	1	1	2	1	8	1	3	1	1	0	0	0	1	0	0	1	0	0	0	0	0
107.09.0	0	20	1	72	4	4	1	1	1	1	0	0	1	4	1	2	0	1	1	0	0	0	0	0	0	0	0	0	0	0
107.09.0	0	59	3	75	4	4	2	1	1	2	1	1	1	10	1	3	1	1	1	0	0	0	0	0	0	0	1	0	0	0
107.09.0	1	65	4	72	4	4	2	3	0		0	0	0								0
107.09.0	0	74	5	78	4	1	2	3	0		0	0	0								0
107.09.0	0	80	6	66	3	4	2	1	1	1	0	0	1	3	1	1	0	0	1	1	0	0	0	0	0	0	0	0	0	0
107.09.0	0	44	2	55	2	3	1	1	1	3	0	0	1	10	1	3	1	1	0	0	0	0	0	0	0	0	0	0	0	0
107.09.0	1	57	3	63	3	3	2	1	1	1	0	0	1	6	1	2	0	1	1	0	0	1	0	0	0	0	0	1	0	0
107.09.0	1	53	3	64	3	3	3	1	0		0	0	1	3	1	1	0	0	1	0	0	0	0	0	0	0	0	0	0	0
107.09.0	0	74	5	60	3	1	2	3	0		0	0	0								0
107.09.0	1	42	2	62	3	4	2	2	1	1	0	0	0								0
107.09.0	1	64	4	60	3	3	2	3	0		0	0	0								0
107.09.0	1	73	5	70	4	1	1	3	0		0	0	1	8	1	3	1	1	0	0	0	0	0	0	0	0	0	1	0	0
107.09.0	1	26	1	65	3	3	1	1	1	1	0	0	1	8	1	3	1	1	1	1	1	0	0	0	0	1	0	1	0	0
107.09.0	1	21	1	87	5	3	1	1	1	1	0	0	0								0
107.09.0	1	75	5	84	5	1	1	1	1	1	0	0	1	6	1	2	0	1	0	0	0	1	0	0	0	0	0	0	1	0
107.09.0	1	22	1	71	4	4	1	1	1	1	0	0	1	2	1	1	0	0	0	0	0	0	0	0	0	1	0	0	0	0
107.09.0	1	66	4	66	3	1	2	3	0		0	0	0								0
107.09.0	0	65	4	52	2	1	2	3	0		0	0	0								0
107.09.0	1	39	1	99	5	4	1	3	0		0	0	0								0
107.09.0	0	82	6	74	4	1	2	3	0		0	0	0								0
107.09.0	1	60	4	67	3	4	2	1	1	2	0	0	1	10	1	3	1	1	0	0	0	0	0	1	0	0	0	0	0	0
107.09.0	0	77	5	46	1	1	2	3	1	3	0	0	1	8	1	3	1	1	0	0	0	1	0	0	0	0	0	0	0	0
107.09.0	0	30	1	66	3	3	2	1	1	1	0	0	1	2	1	1	0	0	0	0	0	0	0	0	0	1	0	0	1	0
107.09.0	0	32	1	63	3	3	1	3	1	3	0	0	1	5	1	2	0	1	0	0	0	0	0	0	0	0	0	0	0	0
107.09.0	1	66	4	64	3	1	2	1	1	1	1	2	1	5	1	2	0	1	0	0	0	1	0	0	0	1	0	0	0	0
107.09.0	1	58	3	61	3	3	2	1	1	3	0	0	0								0
107.09.0	0	37	1	53	2	4	2	3	0		0	0	0								0
107.09.0	0	63	4	53	2	1	2	1	1	3	0	0	1	1	1	1	0	0	0	0	0	0	0	0	0	0	0	0	0	0
107.09.0	0	66	4	52	2	5	2	1	1	1	1	2	1	8	1	3	1	1	0	0	0	0	0	0	0	1	0	1	0	0
107.09.0	0	37	1	52	2	4	2	1	0		0	0	1	2	1	1	0	0	1	0	0	0	0	0	0	0	0	1	0	0
107.09.0	0	87	6	57	2	1	2	1	1	1	1	2	1	3	1	1	0	0	1	0	0	0	0	0	0	0	0	1	0	0
107.09.0	1	52	3	47	1	2	3	1	0		0	0	1	4	1	2	0	1	1	1	1	0	0	0	0	0	0	0	0	0
107.09.0	1	54	3	71	4	2	3	3	0		0	0	0								0
107.09.0	0	68	4	45	1	1	3	3	1	3	0	0	0								0
107.09.0	1	19	1	120	5	4	1	1	1	1	0	0	1	7	1	3	1	1	1	0	0	1	0	0	0	0	0	0	0	0
107.09.0	0	84	6	73	4	5	3	3	1	1	0	0	1	1	1	1	0	0	0	0	0	0	0	0	0	0	0	1	0	0
107.09.0	0	86	6	50	2	1	2	1	1	1	1	2	1	5	1	2	0	1	0	0	0	0	0	0	0	0	0	1	0	0
107.09.0	1	55	3	57.6	2	3	2	1	1	1	1	1	1	8	1	3	1	1	1	0	0	1	0	0	0	0	0	0	0	0
107.09.0	1	91	6	60	3	2	2	1	1	1	0	0	1	10	1	3	1	1	1	0	0	1	0	0	0	0	0	0	0	0
107.09.0	0	80	6	49	1	1	3	3	1	1	0	0	0								0
107.09.0	1	56	3	75	4	4	2	3	1	1	1	2	1	8	1	3	1	1	1	0	0	0	0	0	0	0	0	1	0	0
107.09.0	1	51	3	78	4	4	2	1	1	1	0	0	1	4	1	2	0	1	1	0	0	1	0	0	0	0	0	1	0	0
107.09.0	1	66	4	65	3	4	2	1	1	1	0	0	0								0
107.09.0	0	40	2	46	1	4	2	3	1	3	0	0	1	9	1	3	1	1	1	0	0	0	0	0	0	0	0	1	0	0
107.09.0	0	68	4	69	3	1	2	3	0		0	0	1	4	1	2	0	1	1	0	0	0	0	0	0	0	0	1	0	0
107.09.0	1	66	4	66	3	1	2	3	1	1	0	0	0								0
107.09.0	1	53	3	53	2	3	2	2	0		0	0	1	7	1	3	1	1	1	0	0	1	0	0	0	0	0	1	0	0
107.09.0	0	60	4	75	4	1	2	1	0		0	0	0								0
107.09.0	0	76	5	66	3	5	3	3	0		0	0	0								0
107.09.0	1	54	3	83	5	2	3	3	1	3	0	0	1	10	1	3	1	1	1	1	1	0	0	0	0	0	0	0	0	0
107.09.0	1	54	3	56	2	3	2	3	1	1	0	0	1	7	1	3	1	1	0	0	0	1	0	0	0	0	0	0	0	0
107.09.0	1	78	5	46	1	4	2	2	0		0	0	1	5	1	2	0	1	0	0	0	1	0	0	0	0	0	1	0	0
107.09.0	1	69	4	70	4	4	2	3	0		0	0	0								0
107.09.0	1	54	3	55	2	3	2	2	0		0	0	1	10	1	3	1	1	1	1	1	0	0	0	0	1	0	1	0	0
107.09.0	1	64	4	38	1	3	2	2	0		0	0	0								0
107.09.0	0	74	5	60	3	5	2	3	0		0	0	1	4	1	2	0	1	0	0	0	0	0	0	0	0	0	0	0	0
107.09.0	1	59	3	60	3	5	1	2	0		0	0	0								0
107.09.0	0	63	4	59	2	1	3	2	0		0	0	1	10	1	3	1	1	0	0	0	0	0	0	0	0	0	1	0	0
107.09.0	1	51	3	47	1	3	2	2	0		0	0	1	7	1	3	1	1	1	0	0	1	0	0	0	0	0	1	0	0
107.09.0	1	43	2	50	2	3	2	2	0		0	0	1	3	1	1	0	0	0	0	0	0	0	0	0	0	0	0	0	0
107.09.0	1	70	5	42	1	2	2	2	0		0	0	0								0
107.09.0	1	56	3	48	1	3	2	2	1	1	0	0	0								0
107.09.0	1	60	4	60	3	3	2	2	1	1	0	0	1	9	1	3	1	1	1	0	0	1	0	0	0	0	0	1	0	0
107.09.0	0	53	3	44	1	5	3	2	1	1	0	0	1	8	1	3	1	1	1	0	0	1	0	0	0	0	0	1	1	0
107.09.0	0	53	3	42	1	2	3	3	0		0	0	1	8	1	3	1	1	0	0	0	0	0	0	0	0	1	1	0	0
107.09.0	1	38	1	76	4	3	2	2	1	1	0	0	1	10	1	3	1	1	1	0	0	0	0	0	0	0	0	1	0	0
107.09.0	1	60	4	88	5	1	2	1	1	1	0	0	1	5	1	2	0	1	0	0	0	0	0	0	0	0	0	1	0	0
107.09.0	1	71	5	75.5	4	4	2	1	1	2	0	0	0								0
107.09.0	1	59	3	76	4	4	2	1	0		0	0	1	6	1	2	0	1	1	0	0	0	0	0	0	0	0	0	0	0
107.09.0	1	88	6	84	5	3	2	1	0		0	0	1	8	1	3	1	1	0	0	0	0	0	0	0	0	0	0	0	0
107.09.0	1	51	3	70	4	3	2	1	1	1	0	0	1	8	1	3	1	1	0	0	0	1	0	0	0	0	0	1	0	0
107.09.0	1	71	5	50	2	2	2	1	0		0	0	1	8	1	3	1	1	0	0	0	0	0	0	0	0	0	1	0	0
107.09.0	1	68	4	79	4	2	2	1	0		0	0	0								0
107.09.0	1	86	6	56	2	3	2	1	0		1	1	1	5	1	2	0	1	1	1	1	0	0	0	0	0	0	1	0	0
107.09.0	1	88	6	52	2	1	2	3	0		0	0	0								0
107.09.0	0	60	4	50	2	4	1	3	0		0	0	1	7	1	3	1	1	1	1	1	0	0	0	0	0	0	1	0	0
107.09.0	1	64	4	47	1	3	3	3	1	1	0	0	1	5	1	2	0	1	1	1	1	1	0	0	0	0	0	1	0	0
107.09.0	1	57	3	60	3	3	2	3	1	3	0	0	1	4	1	2	0	1	0	0	0	0	0	0	0	0	0	1	0	0
107.09.0	0	46	2	71	4	3	2	3	0		0	0	1	3	1	1	0	0	1	1	0	0	0	0	0	0	0	1	0	0
107.09.0	0	59	3	80	5	4	2	3	0		0	0	1	3	1	1	0	0	1	1	0	0	0	0	0	0	0	1	0	0
107.09.0	0	40	2	48	1	4	1	3	0		0	0	1	2	1	1	0	0	0	0	0	0	0	0	0	0	0	0	0	0
107.09.0	0	38	1	69	3	3	3	3	0		0	0	1	3	1	1	0	0	1	1	0	0	0	1	0	0	0	1	0	0
107.09.0	0	53	3	85	5	4	2	1	0		0	0	1	10	1	3	1	1	0	0	0	0	0	0	0	0	0	1	0	0
107.09.0	1	65	4	66	3	3	2	3	1	3	0	0	1	1	1	1	0	0	0	0	0	0	0	0	0	0	0	1	0	0
107.09.0	1	56	3	44	1	5	1	3	1	3	0	0	1	5	1	2	0	1	0	0	0	1	1	0	0	0	0	1	0	0
107.09.0	1	41	2	84	5	4	1	3	0		0	0	1	6	1	2	0	1	1	0	0	0	0	0	0	1	0	1	0	0
107.09.0	0	58	3	52	2	4	2	1	1	1	0	0	0								0
107.09.0	0	38	1	74	4	3	2	1	1	1	0	0	1	8	1	3	1	1	0	0	0	1	0	0	0	0	0	1	0	0
107.09.0	0	64	4	61	3	4	2	1	0		0	0	1	10	1	3	1	1	1	0	0	0	0	0	0	0	0	1	0	0
107.09.0	0	43	2	35	1	3	1	3	0		0	0	0								0
107.09.0	0	35	1	44	1	3	2	1	1	1	0	0	1	10	1	3	1	1	1	0	0	1	0	0	0	1	0	1	0	0
107.09.0	0	67	4	70	4	5	3	3	0		0	0	1	8	1	3	1	1	1	0	0	0	0	0	0	0	0	0	0	0
107.09.0	1	81	6	65	3	1	2	3	1	1	0	0	1	3	1	1	0	0	1	0	0	1	0	0	0	0	0	0	0	0
107.09.0	1	61	4	79	4	4	2	3	0		0	0	1	8	1	3	1	1	1	0	0	0	0	0	0	0	0	1	0	0
107.09.0	1	68	4	58	2	3	2	1	1	1	0	0	0								0
107.09.0	0	63	4	58	2	2	2	1	1	1	0	0	1	5	1	2	0	1	0	0	0	1	0	0	0	0	0	0	0	0
107.09.0	0	89	6	50	2	1	3	1	1	1	0	0	1	7	1	3	1	1	1	1	1	0	0	0	0	0	0	1	0	0
107.09.0	0	54	3	52.6	2	3	1	1	0		0	0	1	7	1	3	1	1	0	0	0	0	0	0	0	0	0	1	0	0
107.09.0	1	89	6	57	2	2	3	1	0		0	0	1	4	1	2	0	1	0	0	0	0	0	0	0	0	0	0	0	0
107.09.0	0	55	3	63	3	3	2	1	0		0	0	1	4	1	2	0	1	1	0	0	0	0	0	0	0	0	1	0	0
107.09.0	0	74	5	56	2	1	2	1	1	1	0	0	0								0
107.09.1	1	62	4	52.5	2	2	2	3	1	2	0	0	1	5	1	2	0	1	1	1	1	0	0	1	0	0	0	0	0	0
107.09.1	1	65	4	72	4	2	2	2	1	1	0	0	0								0
107.09.1	1	57	3	45	1	3	2	3	0		0	0	1	9	1	3	1	1	1	0	0	0	0	0	0	0	0	1	0	0
107.09.1	1	90	6	49	1	1	2	3	1	1	0	0	1	6	1	2	0	1	1	0	0	0	1	0	0	0	0	0	0	0
107.09.1	0	60	4	64	3	5	2	3	0		0	0	1	3	1	1	0	0	1	0	0	0	0	0	0	0	0	0	0	0
107.09.1	0	39	1	71	4	4	1	2	1	1	0	0	0								0
107.09.1	1	76	5	67	3	1	2	3	1	3	0	0	1	10	1	3	1	1	1	1	1	0	0	0	0	0	0	1	0	0
107.09.1	1	94	6	72	4	1	2	3	0		0	0	1	8	1	3	1	1	0	0	0	0	0	0	0	0	0	0	0	0
107.09.1	1	52	3	63	3	4	2	1	1	1	0	0	1	3	1	1	0	0	0	0	0	0	0	0	0	0	0	0	0	0
107.09.1	1	68	4	88	5	2	2	3	0		0	0	0								0
107.09.1	1	62	4	71	4	3	2	3	0		0	0	0								0
107.09.1	0	36	1	55	2	4	2	3	0		0	0	1	7	1	3	1	1	1	0	0	0	0	0	0	0	0	0	0	0
107.09.1	1	44	2	60	3	3	1	1	1	1	0	0	1	5	1	2	0	1	1	0	0	1	0	0	0	0	0	0	0	0
107.09.1	0	53	3	45	1	3	1	3	1	3	0	0	1	5	1	2	0	1	1	0	0	0	0	0	0	0	0	1	0	0
107.09.1	1	61	4	68	3	3	2	1	1	1	0	0	0								0
107.09.1	1	55	3	61	3	4	2	1	0		0	0	0								0
107.09.1	1	23	1	65	3	3	2	1	1	1	1	2	1	10	1	3	1	1	1	0	0	0	0	0	0	0	0	0	0	0
107.09.1	1	67	4	66	3	1	2	1	1	1	0	0	1	8	1	3	1	1	1	0	0	0	0	0	0	0	0	1	0	0
107.09.1	1	79	5	80	5	2	2	1	1	1	1	1	1	6	1	2	0	1	1	1	1	0	0	0	0	0	0	1	0	0
107.09.1	0	44	2	76	4	3	1	1	1	1	0	0	1	6	1	2	0	1	1	0	0	0	0	0	0	1	0	1	0	0
107.09.1	1	51	3	72	4	4	2	1	1	1	1	1	1	1	1	1	0	0	0	0	0	0	0	0	0	0	0	1	0	0
107.09.1	0	58	3	60	3	1	3	1	1	1	1	1	1	10	1	3	1	1	0	0	0	0	0	0	0	0	0	1	0	0
107.09.1	0	74	5	46	1	1	2	1	1	1	0	0	1	6	1	2	0	1	1	1	1	1	0	0	0	1	1	1	0	0
107.09.1	0	59	3	61	3	2	2	1	1	1	0	0	1	5	1	2	0	1	0	0	0	0	0	0	0	0	0	0	0	0
107.09.1	0	50	3	61	3	3	1	3	0		0	0	1	8	1	3	1	1	1	0	0	1	0	0	0	0	0	1	0	0
107.09.1	1	63	4	58	2	3	2	1	1	1	0	0	1	8	1	3	1	1	1	1	1	1	1	0	0	1	0	1	0	0
107.09.1	1	23	1	62	3	2	1	1	1	1	0	0	1	7	1	3	1	1	1	0	0	0	1	0	0	0	0	0	0	0
107.09.1	1	65	4	61	3	1	2	1	1	1	1	1	1	10	1	3	1	1	1	0	0	1	0	0	0	1	0	1	0	0
107.09.1	1	60	4	90	5	4	1	1	1	1	0	0	1	3	1	1	0	0	1	0	0	0	0	0	0	1	0	1	0	0
107.09.1	0	64	4	56	2	1	1	1	1	1	0	0	1	8	1	3	1	1	0	0	0	0	0	0	0	0	0	0	0	0
107.09.1	0	75	5	46	1	1	2	1	0		0	0	1	7	1	3	1	1	0	0	0	0	0	0	0	0	0	1	0	0
107.09.1	1	54	3	70	4	3	2	1	1	1	0	0	0								0
107.09.1	1	86	6	62	3	3	2	1	1	1	0	0	1	0	0	0	0	0	0	0	0	0	0	0	0	0	0	1	0	0
107.09.1	0	52	3	43	1	3	2	3	1	3	0	0	1	1	1	1	0	0	1	0	0	0	0	0	0	0	0	0	0	0
107.09.1	0	55	3	51	2	2	2	1	1	2	1	2	1	10	1	3	1	1	1	0	0	0	0	0	0	0	1	1	0	0
107.09.1	1	59	3	70	4	2	2	3	1	1	0	0	1	5	1	2	0	1	1	0	0	1	0	0	0	0	0	0	0	0
107.09.1	1	92	6	92	5	4	2	3	0		0	0	1	9	1	3	1	1	1	0	0	0	0	0	0	1	0	1	0	0
107.09.1	0	51	3	64	3	4	2	1	1	1	0	0	1	10	1	3	1	1	1	1	1	0	0	0	0	1	0	0	0	0
107.09.1	0	44	2	67	3	2	2	3	0		0	0	1	5	1	2	0	1	0	0	0	0	0	0	0	0	0	1	0	0
107.09.1	0	64	4	51	2	3	1	1	1	1	1	1	1	10	1	3	1	1	0	0	0	0	0	0	0	0	0	0	0	0
107.09.1	0	69	4	66	3	5	2	1	1	2	1	2	1	10	1	3	1	1	1	1	1	0	0	0	0	0	0	1	0	0
107.09.1	1	49	2	80	5	2	2	1	1	3	0	0	1	10	1	3	1	1	0	0	0	0	0	0	0	0	0	0	0	0
107.09.1	1	75	5	82	5	1	2	1	1	1	0	0	0								0
107.09.1	1	59	3	58	2	3	2	1	1	1	1	1	1	10	1	3	1	1	1	0	0	0	0	0	0	0	0	0	0	0
107.09.1	0	51	3	71	4	2	2	1	1	1	1	1	1	5	1	2	0	1	1	1	1	1	0	0	0	0	0	0	0	0
107.09.1	1	57	3	63	3	3	2	1	0		0	0	1	9	1	3	1	1	1	1	1	0	0	0	0	0	0	1	0	0
107.09.1	1	67	4	68	3	2	2	1	1	1	1	2	1	7	1	3	1	1	1	0	0	0	0	0	0	1	0	1	0	0
107.09.1	1	55	3	68	3	3	2	1	1	1	1	2	1	6	1	2	0	1	1	0	0	1	0	0	0	0	0	1	0	0
107.09.1	0	30	1	43	1	4	1	1	0		0	0	0								0
107.09.1	0	32	1	47	1	4	1	3	1	3	0	0	0								0
107.09.1	0	86	6	65	3	5	2	1	1	1	0	0	1	4	1	2	0	1	0	0	0	0	0	0	0	0	0	0	0	0
107.09.1	1	50	3	66	3	2	3	3	1	3	0	0	1	10	1	3	1	1	1	1	1	0	0	0	0	0	0	0	0	0
107.09.1	1	58	3	58	2	4	2	1	1	1	0	0	1	9	1	3	1	1	1	1	1	0	0	0	0	0	0	0	0	0
107.09.1	1	62	4	73	4	4	2	3	0		0	0	1	10	1	3	1	1	1	0	0	0	0	0	0	0	0	0	0	0
107.09.1	0	51	3	59	2	2	2	1	0		0	0	1	5	1	2	0	1	1	1	1	0	0	0	0	1	0	1	0	0
107.09.1	1	36	1	75	4	4	1	3	1	1	0	0	0								0
107.09.1	1	71	5	62	3	3	2	1	1	1	0	0	1	10	1	3	1	1	1	0	0	0	0	0	0	1	0	1	0	0
107.09.1	1	53	3	66	3	4	2	1	0		0	0	1	2	1	1	0	0	1	1	0	1	0	0	0	0	0	1	0	0
107.09.1	0	67	4	55	2	1	2	1	0		0	0	1	4	1	2	0	1	1	1	1	0	0	0	0	0	0	1	0	0
107.09.1	1	85	6	69	3	5	2	1	1	1	0	0	1	8	1	3	1	1	0	0	0	0	0	0	0	1	0	1	0	0
107.09.1	1	65	4	59	2	1	2	1	1	1	1	2	1	7	1	3	1	1	1	1	1	1	0	0	0	1	0	0	0	0
107.09.1	1	55	3	53	2	2	2	3	1	1	0	0	0								0
107.09.1	0	62	4	85	5	3	1	3	0		0	0	1	7	1	3	1	1	1	0	0	0	0	0	0	0	0	1	0	0
107.09.1	1	87	6	60	3	5	3	3	0		0	0	0								0
107.09.1	0	78	5	42	1	2	2	1	1	1	0	0	1	10	1	3	1	1	1	1	1	0	1	0	0	1	0	1	0	0
107.09.1	0	60	4	56	2	2	2	3	0		0	0	0								0
107.09.1	0	31	1	66	3	4	2	3	0		0	0	0								0
107.09.1	0	74	5	65	3	1	2	1	0		0	0	1	9	1	3	1	1	1	1	1	0	0	0	0	0	0	1	0	0
107.09.1	0	52	3	47	1	3	2	3	0		0	0	1	2	1	1	0	0	0	0	0	0	0	0	0	0	0	0	0	0
107.09.1	0	51	3	60	3	4	1	3	1	3	0	0	1	3	1	1	0	0	1	0	0	0	0	0	0	0	0	1	0	0
107.09.1	1	66	4	55	2	1	2	3	0		0	0	1	2	1	1	0	0	0	0	0	0	1	0	0	1	0	1	0	0
107.09.1	1	65	4	56	2	1	2	1	1	3	0	0	0								0
107.09.1	1	41	2	89	5	4	2	1	1	1	0	0	1	7	1	3	1	1	1	1	1	0	0	0	0	0	0	0	0	0
107.09.1	1	27	1	98	5	4	1	1	1	1	0	0	1	10	1	3	1	1	0	0	0	0	0	0	0	0	0	0	0	0
107.09.1	1	77	5	72	4	5	2	1	1	1	0	0	1	9	1	3	1	1	1	1	1	0	0	0	0	0	0	0	0	0
107.09.1	1	59	3	60	3	4	2	1	1	1	0	0	1	9	1	3	1	1	1	0	0	1	0	0	0	0	0	1	0	0
107.09.1	1	62	4	67	3	4	2	1	1	1	0	0	1	8	1	3	1	1	1	1	1	0	0	0	0	0	0	1	0	0
107.09.1	1	46	2	70	4	2	2	1	1	1	0	0	1	4	1	2	0	1	1	0	0	0	0	0	0	0	0	0	0	0
107.09.1	1	55	3	104	5	3	2	1	1	1	0	0	1	9	1	3	1	1	1	0	0	0	0	0	0	0	0	0	0	0
107.09.1	1	40	2	65	3	4	2	1	1	1	1	1	0								0
107.09.1	0	37	1	84	5	4	2	1	1	1	1	1	1	8	1	3	1	1	1	0	0	0	0	0	0	1	1	1	0	0
107.09.1	0	59	3	49	1	1	2	3	0		0	0	0								0
107.09.1	1	61	4	80	5	4	2	1	1	1	0	0	1	7	1	3	1	1	0	0	0	0	0	0	0	0	0	0	0	0
107.09.1	1	49	2	61	3	4	2	3	0		0	0	0								0
107.09.1	1	76	5	56	2	3	2	1	1	1	0	0	0								0
107.09.1	0	63	4	57	2	4	3	1	1	1	0	0	1	4	1	2	0	1	1	1	1	0	0	0	0	0	0	0	0	0
107.09.1	0	40	2	58	2	2	2	3	1	3	0	0	1	7	1	3	1	1	0	0	0	0	0	0	0	0	0	1	0	0
107.09.1	1	65	4	59	2	4	2	3	0		0	0	0								0
107.09.1	0	50	3	55	2	3	2	3	0		0	0	0								0
107.09.1	0	64	4	65	3	3	1	3	0		0	0	1	9	1	3	1	1	1	1	1	0	0	0	0	0	0	0	0	0
107.09.1	1	73	5	51	2	2	2	3	0		0	0	1	10	1	3	1	1	1	1	1	0	0	0	0	1	0	0	0	0
107.09.1	0	58	3	62	3	1	2	3	1	1	1	1	1	5	1	2	0	1	1	1	1	0	0	0	0	0	0	0	0	0
107.09.1	1	65	4	66	3	1	2	3	1	1	0	0	0								0
107.09.1	0	68	4	65	3	5	3	3	0		0	0	0								0
107.09.1	0	56	3	46	1	3	2	3	0		0	0	1	8	1	3	1	1	1	0	0	0	0	0	0	1	0	1	0	0
107.09.1	0	31	1	47	1	4	1	3	0		0	0	0								0
107.09.1	0	68	4	65	3	1	2	3	0		0	0	1	4	1	2	0	1	1	0	0	0	0	0	0	0	0	1	0	0
107.09.1	1	54	3	60	3	2	1	3	1	1	0	0	1	3	1	1	0	0	0	0	0	0	0	0	0	0	0	0	0	0
107.09.1	1	36	1	67	3	4	1	3	1	1	0	0	1	8	1	3	1	1	1	0	0	0	0	0	0	0	0	1	0	0
107.09.1	1	61	4	56	2	3	1	3	1	3	0	0	0								0
107.09.1	0	41	2	54	2	4	2	3	0		0	0	0								0
107.09.1	0	57	3	48	1	2	2	3	1	3	0	0	1	7	1	3	1	1	1	1	1	0	0	0	0	0	0	0	0	0
107.09.1	0	72	5	59	2	5	3	3	1	3	0	0	0								0
107.09.1	0	53	3	50	2	2	2	3	0		0	0	1	4	1	2	0	1	1	0	0	1	0	0	0	0	0	0	0	0
107.09.1	1	58	3	68	3	3	2	1	1	1	0	0	0								0
107.09.1	0	65	4	83	5	2	2	1	1	1	1	1	1	9	1	3	1	1	0	0	0	0	0	0	0	0	0	1	0	0
107.09.1	1	53	3	95.5	5	4	2	3	1	1	0	0	1	4	1	2	0	1	1	1	1	1	0	0	0	0	0	0	0	0
107.09.1	1	41	2	90	5	4	2	1	0		0	0	1	5	1	2	0	1	0	0	0	0	0	0	0	0	0	0	0	0
107.09.1	1	57	3	66	3	2	2	1	1	1	0	0	1	5	1	2	0	1	0	0	0	0	0	0	0	0	0	0	0	0
107.09.1	1	67	4	56	2	1	2	1	1	1	0	0	0								0
107.09.1	1	37	1	75	4	4	1	1	1	1	0	0	1	8	1	3	1	1	1	0	0	0	0	0	0	0	0	0	0	0
107.09.1	1	56	3	69	3	4	2	1	1	1	0	0	1	5	1	2	0	1	1	0	0	0	0	0	0	0	0	0	0	0
107.09.1	0	72	5	59	2	4	2	3	0		0	0	1	7	1	3	1	1	1	1	1	0	0	0	0	1	0	1	0	0
107.09.1	1	33	1	95	5	4	1	1	1	1	0	0	1	9	1	3	1	1	0	0	0	0	0	0	0	0	0	0	0	0
107.09.1	1	72	5	75	4	3	2	1	1	1	0	0	1	3	1	1	0	0	0	0	0	0	0	0	0	0	0	1	0	0
107.09.1	1	62	4	80	5	4	2	1	1	1	0	0	1	8	1	3	1	1	1	0	0	0	0	0	0	0	0	0	0	0
107.09.1	1	68	4	57	2	3	2	1	1	1	1	1	1	8	1	3	1	1	1	0	0	1	0	0	0	0	0	1	0	0
107.09.1	1	58	3	76	4	3	2	1	1	2	0	0	1	5	1	2	0	1	0	0	0	0	0	0	0	0	0	0	0	0
107.09.1	1	53	3	70	4	1	2	3	1	1	0	0	1	5	1	2	0	1	1	0	0	1	0	0	0	0	0	0	0	0
107.09.1	1	45	2	54	2	2	2	3	0		0	0	0								0
107.09.1	0	76	5	43	1	1	3	3	0		0	0	0								0
107.09.1	1	21	1	66	3	3	2	3	0		0	0	0								0
107.09.1	0	73	5	48	1	5	3	3	0		0	0	1	6	1	2	0	1	0	0	0	0	0	0	0	0	0	1	0	0
107.09.1	0	89	6	69	3	5	2	3	0		0	0	1	2	1	1	0	0	1	0	0	0	0	0	0	0	0	1	0	0
107.09.1	1	93	6	54	2	1	2	3	0		0	0	1	5	1	2	0	1	1	0	0	0	0	0	0	0	0	0	0	0
107.09.1	1	44	2	58	2	3	2	3	0		0	0	0								0
107.09.1	0	81	6	60	3	5	2	3	1	1	0	0	1	3	1	1	0	0	0	0	0	0	0	0	0	0	0	0	0	0
107.09.1	1	63	4	64	3	2	2	1	1	1	0	0	1	10	1	3	1	1	1	0	0	1	0	0	0	0	0	0	0	0
107.09.1	1	65	4	81	5	1	2	1	1	3	0	0	1	8	1	3	1	1	0	0	0	0	0	0	0	0	0	0	0	0
107.09.1	0	45	2	60	3	3	2	2	1	1	0	0	1	10	1	3	1	1	1	0	0	0	0	0	0	0	0	0	0	0
107.09.1	0	32	1	51	2	4	2	1	0		0	0	1	8	1	3	1	1	0	0	0	0	0	0	0	0	0	1	0	0
107.09.1	1	41	2	68	3	3	2	2	1	1	0	0	0								0
107.09.1	0	72	5	50	2	1	3	2	1	1	0	0	0								0
107.09.1	0	60	4	50	2	1	3	2	1	1	0	0	1	6	1	2	0	1	1	0	0	1	0	0	0	0	0	0	0	0
107.09.1	0	60	4	56	2	1	2	1	1	1	1	1	1	8	1	3	1	1	1	0	0	1	0	0	0	0	0	0	0	0
107.09.1	1	62	4	64	3	1	2	2	0		0	0	1	7	1	3	1	1	1	0	0	0	0	0	0	0	0	1	0	0
107.09.1	0	87	6	42	1	5	3	3	0		0	0	0								0
107.09.1	0	62	4	70	4	2	2	1	0		0	0	1	10	1	3	1	1	1	0	0	0	0	0	0	0	0	1	0	0
107.09.1	0	71	5	62	3	1	2	3	0		0	0	1	10	1	3	1	1	1	0	0	0	0	0	0	0	0	1	0	0
107.09.1	0	52	3	62	3	3	2	1	1	1	1	1	1	10	1	3	1	1	1	1	1	1	0	0	0	0	0	1	0	0
107.09.1	1	20	1	77	4	3	1	3	0		0	0	0								0
107.09.1	0	69	4	53.5	2	4	3	1	1	1	0	0	1	6	1	2	0	1	0	0	0	0	0	0	0	0	0	0	0	0
107.09.1	0	32	1	35	1	4	1	1	1	1	0	0	0								0
107.09.1	0	65	4	120	5	1	3	1	1	1	1	2	1	8	1	3	1	1	1	0	0	0	1	1	1	1	0	0	1	0
107.09.1	0	52	3	63	3	3	2	1	1	1	0	0	1	2	1	1	0	0	0	0	0	0	0	0	0	0	0	0	0	0
107.09.1	0	45	2	58	2	3	1	1	1	1	1	1	1	8	1	3	1	1	1	0	0	0	0	0	0	0	0	0	0	0
107.09.1	1	30	1	76	4	2	2	1	1	1	0	0	1	6	1	2	0	1	0	0	0	0	0	0	0	1	0	0	0	0
107.09.1	0	66	4	66	3	3	2	3	1	2	1	2	1	5	1	2	0	1	0	0	0	0	0	0	0	0	0	1	0	0
107.09.1	0	64	4	40	1	3	2	1	1	1	0	0	1	8	1	3	1	1	0	0	0	1	0	0	0	0	0	1	0	0
107.09.1	1	82	6	45	1	1	2	1	0		0	0	1	3	1	1	0	0	1	0	0	0	0	0	0	0	0	1	0	0
107.09.1	0	51	3	57	2	3	2	3	0		0	0	0								0
107.09.1	1	48	2	66	3	3	2	1	1	1	0	0	1	3	1	1	0	0	0	0	0	1	1	1	1	0	0	1	1	0
107.09.2	1	81	6	50	2	1	2	3	0		0	0	0								0
107.09.2	1	68	4	68	3	3	2	3	1	3	0	0	1	10	1	3	1	1	1	1	1	1	0	0	0	0	0	1	0	0
107.09.2	0	48	2	56	2	3	2	2	1	1	0	0	0								0
107.09.2	1	50	3	72	4	4	2	2	1	1	0	0	1	8	1	3	1	1	0	0	0	1	0	0	0	0	0	1	0	0
107.09.2	1	57	3	75	4	2	2	3	1	3	0	0	0								0
107.09.2	0	63	4	69	3	1	2	1	1	1	0	0	1	7	1	3	1	1	1	0	0	1	0	0	0	1	0	0	0	0
107.09.2	1	70	5	75	4	3	2	1	1	1	1	1	1	10	1	3	1	1	1	0	0	1	0	0	0	1	0	1	0	0
107.09.2	1	58	3	88	5	2	2	1	1	1	0	0	1	7	1	3	1	1	1	1	1	0	0	0	0	1	0	1	0	0
107.09.2	0	50	3	68	3	3	2	1	1	1	0	0	0								0
107.09.2	1	64	4	59	2	1	2	1	1	1	0	0	1	8	1	3	1	1	0	0	0	0	0	0	0	0	0	0	0	0
107.09.2	0	37	1	41	1	3	2	1	1	1	0	0	1	5	1	2	0	1	0	0	0	0	0	0	0	0	0	0	0	0
107.09.2	0	33	1	60	3	4	2	1	1	1	0	0	1	7	1	3	1	1	1	0	0	0	0	0	0	0	0	0	0	0
107.09.2	1	83	6	60	3	5	2	3	1	1	0	0	0								0
107.09.2	1	49	2	68	3	4	1	3	1	3	0	0	1	10	1	3	1	1	1	1	1	1	0	0	0	0	0	0	0	0
107.09.2	1	35	1	100	5	4	2	3	1	3	0	0	1	10	1	3	1	1	1	0	0	1	0	0	0	0	0	1	0	0
107.09.2	0	58	3	47	1	3	2	3	0		0	0	1	6	1	2	0	1	1	1	1	0	0	0	0	0	0	1	0	0
107.09.2	0	70	5	63	3	3	2	3	0		0	0	0								0
107.09.2	1	26	1	80	5	3	1	3	0		0	0	1	6	1	2	0	1	0	0	0	0	0	0	0	0	0	0	0	0
107.09.2	0	59	3	64	3	1	2	3	0		0	0	0								0
107.09.2	0	58	3	54	2	4	2	3	1	1	0	0	0								0
107.09.2	0	55	3	59	2	3	2	1	1	1	1	1	1	2	1	1	0	0	0	0	0	0	0	0	0	1	0	1	0	0
107.09.2	0	83	6	50	2	5	3	1	1	1	1	1	0								0
107.09.2	0	87	6	72	4	1	2	3	0		0	0	0								0
107.09.2	0	84	6	40	1	5	3	3	0		0	0	0								0
107.09.2	0	54	3	71	4	1	2	1	1	3	0	0	1	9	1	3	1	1	1	0	0	1	0	0	0	0	0	1	0	0
107.09.2	1	52	3	63	3	4	2	3	0		0	0	1	3	1	1	0	0	1	1	0	0	0	0	0	0	0	1	0	0
107.09.2	0	62	4	63	3	1	3	3	0		0	0	1	5	1	2	0	1	1	0	0	0	0	0	0	0	0	1	0	0
107.09.2	0	78	5	64	3	2	2	1	1	1	0	0	0								0
107.09.2	1	82	6	63.1	3	1	2	1	1	1	0	0	1	4	1	2	0	1	0	0	0	1	0	0	0	0	0	1	0	0
107.09.2	1	78	5	70	4	1	3	3	0		0	0	0								0
107.09.2	1	63	4	71	4	4	1	1	0		0	0	0								0
107.09.2	1	82	6	55	2	1	2	1	1	1	0	0	0								0
107.09.2	0	46	2	87	5	2	2	1	0		0	0	0								0
107.09.2	0	88	6	45	1	1	2	1	0		0	0	0								0
107.09.2	0	56	3	67	3	3	2	1	1	1	0	0	1	3	1	1	0	0	1	1	0	1	0	0	0	0	0	0	0	0
107.09.2	0	46	2	60	3	4	2	1	1	1	1	2	1	6	1	2	0	1	1	0	0	0	0	0	0	0	0	1	0	0
107.09.2	1	47	2	86	5	4	2	3	0		0	0	1	2	1	1	0	0	0	0	0	0	0	0	0	0	0	0	0	0
107.09.2	0	46	2	57.5	2	3	2	3	0		0	0	1	6	1	2	0	1	1	1	1	0	0	0	0	0	1	1	0	0
107.09.2	0	69	4	65	3	3	2	1	1	1	1	1	1	3	1	1	0	0	1	1	0	1	0	0	0	1	1	1	0	0
107.09.2	1	61	4	74	4	2	2	3	0		0	0	1	5	1	2	0	1	1	1	1	0	0	0	0	0	0	1	0	0
107.09.2	1	66	4	66	3	3	2	3	0		0	0	1	3	1	1	0	0	0	0	0	0	0	0	0	0	0	0	0	0
107.09.2	0	69	4	99	5	5	2	1	1	1	0	0	1	6	1	2	0	1	1	1	1	1	0	0	0	1	0	1	0	0
107.09.2	0	38	1	55	2	4	1	3	1	1	1	1	1	3	1	1	0	0	1	1	0	0	0	1	0	0	0	1	0	0
107.09.2	1	41	2	92	5	4	2	3	0		0	0	0								0
107.09.2	0	66	4	64	3	3	3	1	1	1	1	1	1	10	1	3	1	1	1	1	1	0	0	0	0	0	0	1	0	0
107.09.2	0	26	1	45	1	3	1	3	0		0	0	1	10	1	3	1	1	0	0	0	1	0	0	0	0	0	1	0	0
107.09.2	1	45	2	61	3	2	1	1	1	1	0	0	1	2	1	1	0	0	0	0	0	0	0	0	0	0	0	0	0	0
107.09.2	0	73	5	39	1	2	3	1	0		0	0	1	9	1	3	1	1	1	1	1	0	1	0	0	1	0	0	0	0
107.09.2	1	23	1	80	5	3	1	1	1	1	0	0	1	3	1	1	0	0	1	0	0	1	0	0	0	1	0	1	0	0
107.09.2	1	39	1	77	4	2	2	3	0		0	0	0								0
107.09.2	1	60	4	78	4	2	2	1	0		0	0	0								0
107.09.2	0	48	2	53	2	2	2	1	1	1	0	0	0								0
107.09.2	0	59	3	71	4	1	2	1	1	1	0	0	0								0
107.09.2	0	91	6	50	2	5	3	1	1	2	0	0	0								0
107.09.2	0	64	4	62	3	1	2	1	1	1	0	0	1	10	1	3	1	1	1	1	1	1	0	0	0	0	0	1	0	0
107.09.2	1	60	4	82	5	4	2	1	1	1	1	2	1	7	1	3	1	1	0	0	0	0	0	0	0	0	0	1	0	0
107.09.2	1	33	1	70	4	4	2	1	1	1	0	0	1	5	1	2	0	1	0	0	0	0	0	0	0	0	0	0	0	0
107.09.2	1	50	3	68	3	3	2	1	1	3	0	0	0								0
107.09.2	0	66	4	85	5	3	2	1	1	3	0	0	1	10	1	3	1	1	1	1	1	1	0	0	0	0	0	1	0	0
107.09.2	0	66	4	58	2	1	2	1	0		0	0	0								0
107.09.2	1	46	2	70	4	3	2	1	1	1	0	0	1	10	1	3	1	1	1	0	0	1	0	0	0	0	0	1	0	0
107.09.2	1	62	4	70	4	4	2	1	1	1	0	0	1	2	1	1	0	0	1	1	0	0	0	0	0	0	1	1	0	0
107.09.2	1	77	5	61	3	1	2	3	0		0	0	1	5	1	2	0	1	1	0	0	0	0	0	0	0	0	0	0	0
107.09.2	1	51	3	92	5	3	2	1	1	1	0	0	1	9	1	3	1	1	0	0	0	1	0	0	0	0	0	1	0	0
107.09.2	0	66	4	54	2	4	2	1	1	1	1	1	0								0
107.09.2	0	74	5	62	3	3	2	1	1	3	0	0	1	9	1	3	1	1	1	1	1	1	0	0	0	0	0	1	0	0
107.09.2	1	72	5	59	2	1	2	1	1	1	0	0	0								0
107.09.2	1	82	6	65	3	1	3	1	0		0	0	0								0
107.09.2	1	61	4	54	2	4	2	1	1	1	0	0	1	5	1	2	0	1	1	1	1	1	0	0	0	0	0	0	0	0
107.09.2	0	40	2	61	3	4	1	1	1	1	0	0	0								0
107.09.2	1	67	4	61	3	5	2	1	1	1	0	0	0								0
107.09.2	0	79	5	70	4	5	3	1	0		0	0	0								0
107.09.2	1	37	1	72	4	2	2	1	1	1	0	0	0								0
107.09.2	1	70	5	57	2	4	2	2	0		0	0	1	8	1	3	1	1	0	0	0	0	0	0	0	0	0	0	0	0
107.09.2	1	61	4	75	4	1	2	3	0		0	0	1	7	1	3	1	1	0	0	0	0	0	0	0	0	0	0	0	0
107.09.2	0	44	2	78	4	3	1	1	1	1	0	0	1	8	1	3	1	1	0	0	0	1	0	0	0	0	0	1	0	0
107.09.2	1	49	2	60	3	2	1	2	0		0	0	1	8	1	3	1	1	1	1	1	0	1	0	0	1	0	1	0	0
107.09.2	1	62	4	71	4	3	2	1	1	1	1	1	1	7	1	3	1	1	0	0	0	0	0	0	0	0	0	1	0	0
107.09.2	0	53	3	49	1	3	2	1	1	1	0	0	1	3	1	1	0	0	0	0	0	1	0	0	0	0	0	0	0	0
107.09.2	1	24	1	80	5	3	1	2	1	1	0	0	1	7	1	3	1	1	1	1	1	1	0	0	0	0	0	0	0	0
107.09.2	1	69	4	60	3	4	2	3	0		0	0	1	5	1	2	0	1	0	0	0	0	0	0	0	0	0	1	0	0
107.09.2	1	66	4	66	3	3	2	1	0		0	0	1	10	1	3	1	1	0	0	0	0	1	0	0	0	0	1	0	0
107.09.2	1	60	4	78	4	2	2	2	1	1	0	0	1	5	1	2	0	1	1	1	1	1	1	0	0	0	0	1	0	0
107.09.2	1	50	3	55	2	1	2	1	1	1	0	0	1	8	1	3	1	1	1	1	1	1	0	0	0	0	1	1	0	0
107.09.2	0	75	5	40	1	1	2	3	1	3	0	0	1	3	1	1	0	0	0	0	0	0	0	0	0	0	0	1	0	0
107.09.2	1	37	1	62	3	1	2	1	1	1	1	1	1	9	1	3	1	1	1	1	1	0	0	0	0	0	0	0	0	0
107.09.2	1	57	3	90	5	4	2	1	1	1	0	0	0								0
107.09.2	0	72	5	56	2	2	2	3	1	1	0	0	1	5	1	2	0	1	1	1	1	0	0	0	0	0	1	1	0	0
107.09.2	1	63	4	54	2	4	3	2	1	1	0	0	1	8	1	3	1	1	1	1	1	0	0	0	0	1	0	1	0	0
107.09.2	1	68	4	67	3	3	2	1	1	1	1	1	0								0
107.09.2	1	62	4	78	4	1	2	2	1	1	0	0	1	2	1	1	0	0	1	1	0	0	0	0	0	0	0	1	0	0
107.09.2	1	54	3	64	3	2	3	1	0		0	0	0								0
107.09.2	1	80	6	58	2	3	2	1	1	1	0	0	0								0
107.09.2	1	19	1	70	4	3	2	1	1	3	0	0	1	6	1	2	0	1	1	1	1	1	0	0	0	0	0	1	0	0
107.09.2	1	72	5	84	5	1	2	3	0		0	0	0								0
107.09.2	1	55	3	102	5	4	2	1	1	1	0	0	1	8	1	3	1	1	1	0	0	0	0	0	0	0	0	0	0	0
107.09.2	1	60	4	71	4	1	3	3	0		0	0	1	8	1	3	1	1	0	0	0	0	0	0	0	0	0	1	0	0
107.09.2	1	64	4	48	1	4	2	3	0		0	0	0								0
107.09.2	1	46	2	47	1	2	1	3	0		0	0	1	9	1	3	1	1	0	0	0	0	0	0	0	0	0	1	0	0
107.09.2	0	37	1	59	2	3	1	3	1	1	0	0	1	7	1	3	1	1	1	0	0	1	0	0	0	0	0	0	0	0
107.09.2	1	50	3	75	4	3	2	3	0		0	0	1	10	1	3	1	1	1	0	0	0	0	0	0	0	0	1	0	0
107.09.2	0	56	3	75	4	2	2	3	0		0	0	1	7	1	3	1	1	1	0	0	0	0	0	0	0	0	1	0	0
107.09.2	0	20	1	37	1	4	1	3	0		0	0	1	10	1	3	1	1	0	0	0	0	0	0	0	0	0	1	0	0
107.09.2	0	80	6	57	2	5	3	3	0		0	0	1	6	1	2	0	1	0	0	0	0	0	0	0	0	0	0	0	0
107.09.2	1	36	1	63	3	4	2	3	0		0	0	0								0
107.09.2	1	64	4	72	4	1	3	3	0		0	0	0								0
107.09.2	0	50	3	47	1	4	2	3	0		0	0	0								0
107.09.2	1	58	3	65	3	3	2	3	0		0	0	1	7	1	3	1	1	0	0	0	0	0	0	0	0	0	0	0	0
107.09.2	0	62	4	43	1	5	2	3	0		0	0	1	4	1	2	0	1	0	0	0	0	0	0	0	0	0	1	0	0
107.09.2	0	70	5	44	1	4	1	3	0		0	0	0								0
107.09.2	1	48	2	60	3	3	2	3	1	1	0	0	1	7	1	3	1	1	1	0	0	0	0	0	0	0	0	1	0	0
107.09.2	1	55	3	66	3	3	2	3	0		0	0	1	9	1	3	1	1	0	0	0	0	0	0	0	0	0	0	0	0
107.09.2	0	27	1	48	1	4	1	3	0		0	0	1	5	1	2	0	1	0	0	0	0	0	0	0	0	0	1	0	0
107.09.2	1	28	1	59	2	4	1	3	0		0	0	0								0
107.09.2	0	65	4	55	2	3	2	3	0		0	0	0								0
107.09.2	0	37	1	76	4	4	2	3	0		0	0	0								0
107.09.2	0	37	1	106	5	4	1	3	0		0	0	1	5	1	2	0	1	0	0	0	0	0	0	0	0	0	1	0	0
107.09.2	1	59	3	64	3	3	2	3	1	1	0	0	1	5	1	2	0	1	0	0	0	1	0	0	0	0	0	0	0	0
107.09.2	1	46	2	52	2	3	2	3	1	1	0	0	1	5	1	2	0	1	1	1	1	0	0	0	0	0	0	0	0	0
107.09.2	1	30	1	68	3	4	1	3	0		0	0	1	5	1	2	0	1	1	0	0	0	0	0	0	0	0	1	0	0
107.09.2	1	57	3	75	4	4	2	3	0		0	0	1	5	1	2	0	1	1	0	0	0	0	0	0	0	0	1	0	0
107.09.2	0	66	4	71	4	5	2	1	0		0	0	0								0
107.09.2	0	65	4	48	1	3	2	3	1	1	0	0	0								0
107.09.2	1	52	3	47	1	4	2	3	0		0	0	1	3	1	1	0	0	1	0	0	0	0	0	0	0	0	0	0	0
107.09.2	1	70	5	66.5	3	1	2	1	0		0	0	1	3	1	1	0	0	1	0	0	0	0	0	0	0	0	0	0	0
107.09.2	1	95	6	65	3	1	3	3	1	3	0	0	0								0
107.09.2	1	80	6	74	4	1	2	3	0		0	0	0								0
107.09.2	1	69	4	77	4	4	2	1	0		0	0	0								0
107.09.2	1	59	3	64	3	2	2	1	0		0	0	0								0
107.09.2	1	58	3	71	4	2	2	3	0		0	0	0								0
107.09.2	1	46	2	58	2	4	2	1	0		0	0	0								0
107.09.2	1	58	3	62	3	3	2	1	0		0	0	1	4	1	2	0	1	1	1	1	0	0	0	0	0	0	1	0	0
107.09.2	0	88	6	57	2	1	3	3	0		0	0	0								0
107.09.2	1	88	6	55	2	1	3	1	1	1	0	0	1	5	1	2	0	1	1	1	1	0	0	1	0	1	0	1	0	0
107.09.2	0	62	4	59	2	1	2	1	1	1	0	0	1	5	1	2	0	1	1	1	1	0	0	0	0	0	0	0	0	0
107.09.2	1	81	6	63	3	4	2	1	1	1	0	0	1	5	1	2	0	1	0	0	0	1	0	0	0	1	0	0	0	0
107.09.2	0	42	2	46	1	3	1	1	1	1	0	0	1	7	1	3	1	1	1	1	1	1	0	0	0	0	0	0	0	0
107.09.2	0	54	3	66	3	3	3	1	1	1	1	1	1	10	1	3	1	1	1	1	1	0	0	0	0	0	0	0	0	0
107.09.2	0	24	1	54	2	4	1	1	1	1	1	1	0								0
107.09.2	1	76	5	62	3	4	2	1	1	1	0	0	0								0
107.09.2	0	62	4	55	2	1	2	1	1	1	1	1	1	10	1	3	1	1	1	1	1	0	0	0	0	0	0	1	0	0
107.09.2	1	62	4	61	3	3	2	1	1	1	0	0	1	3	1	1	0	0	1	1	0	0	0	0	0	0	0	1	0	0
107.09.2	1	55	3	75	4	2	2	1	1	1	1	1	1	8	1	3	1	1	1	0	0	0	0	0	0	0	0	0	0	0
107.09.2	0	49	2	75	4	3	2	3	0		0	0	1	5	1	2	0	1	1	0	0	0	0	0	0	0	0	1	0	0
107.09.2	1	86	6	76	4	2	2	1	1	1	0	0	1	8	1	3	1	1	1	1	1	1	0	0	0	1	0	0	0	0
107.09.2	1	65	4	70	4	3	2	3	0		0	0	1	0	0	0	0	0	0	0	0	0	0	0	0	0	0	0	0	0
107.09.2	0	69	4	48	1	1	2	3	0		0	0	1	2	1	1	0	0	1	0	0	0	0	0	0	0	0	1	0	0
107.09.2	1	64	4	73	4	3	2	3	0		0	0	1	0	0	0	0	0	1	0	0	0	1	0	0	0	0	0	0	0
107.09.2	0	78	5	50	2	5	2	1	1	1	1	1	1	3	1	1	0	0	1	0	0	0	0	0	0	0	0	0	0	0
107.09.2	1	63	4	62	3	3	2	3	1	1	1	2	1	3	1	1	0	0	1	1	0	0	0	0	0	0	0	0	0	0
107.09.2	0	42	2	56	2	4	2	1	1	1	0	0	1	3	1	1	0	0	1	0	0	0	0	0	0	0	0	0	0	0
107.09.2	0	62	4	64	3	1	2	3	0		0	0	1	8	1	3	1	1	1	1	1	0	0	0	0	1	0	0	0	0
107.09.2	1	60	4	66	3	4	2	3	0		0	0	0								0
107.09.2	1	22	1	74	4	4	1	1	0		0	0	1	9	1	3	1	1	1	1	1	0	0	0	0	0	0	1	0	0
107.09.2	0	74	5	75	4	2	3	1	1	1	1	1	1	3	1	1	0	0	1	0	0									0
107.09.2	0	76	5	52	2	3	2	1	1	1	0	0	1	8	1	3	1	1	1	1	1	0	0	0	0	1	0	1	0	0
107.09.2	0	66	4	45	1	5	3	3	1	1	0	0	1	3	1	1	0	0	1	1	0	1	0	1	0	0	0	1	0	0
107.09.2	0	64	4	63	3	2	2	1	1	2	0	0	1	3	1	1	0	0	1	0	0	1	0	0	0	0	1	1	0	0
107.09.2	0	52	3	72	4	3	2	3	0		0	0	0								0
107.09.2	0	33	1	77	4	1	2	3	0		0	0	1	8	1	3	1	1	1	1	1	0	0	0	0	0	0	0	0	0
107.09.2	1	74	5	65	3	4	3	1	1	1	1	1	1	0	0	0	0	0	0	0	0	1	0	0	0	0	1	0	0	0
107.09.2	0	80	6	66	3	1	3	3	0		0	0	0								0
107.09.2	1	67	4	62	3	1	2	1	1	1	1	2	1	2	1	1	0	0	1	0	0	1	0	0	0	0	0	0	0	0
107.09.2	0	71	5	55	2	1	2	3	0		0	0	0								0
107.09.2	1	59	3	54	2	2	2	3	1	3	0	0	1	3	1	1	0	0	0	0	0	0	0	0	0	1	0	0	0	0
107.09.2	1	79	5	54	2	5	2	3	0		0	0	0								0
107.09.2	0	53	3	66	3	4	3	1	0		0	0	0								0
107.09.2	1	60	4	65	3	2	2	3	0		0	0	1	9	1	3	1	1	0	0	0	0	0	0	0	0	0	0	0	0
107.09.2	0	49	2	43	1	2	2	3	0		0	0	0								0
107.09.2	1	44	2	50	2	5	1	3	0		0	0	1	6	1	2	0	1	1	1	1	1	1	0	0	0	0	1	0	0
107.09.2	1	37	1	82	5	4	2	3	0		0	0	0								0
107.09.2	0	48	2	45	1	4	2	3	0		0	0	1	9	1	3	1	1	0	0	0	0	0	0	0	0	0	0	0	0
107.09.2	1	74	5	67	3	1	2	3	0		0	0	1	3	1	1	0	0	1	0	0	0	0	0	0	0	0	0	0	0
107.09.2	1	46	2	50	2	3	1	1	1	1	0	0	1	6	1	2	0	1	1	0	0	1	0	0	0	0	0	0	0	0
107.09.2	1	42	2	67	3	4	1	3	1	1	0	0	1	8	1	3	1	1	1	1	1	1	0	0	0	0	0	0	0	0
107.09.2	1	68	4	75	4	1	2	1	1	1	1	1	1	8	1	3	1	1	1	1	1	1	0	0	0	1	0	0	0	0
107.09.2	0	46	2	56	2	4	2	1	1	3	0	0	0								0
107.09.2	0	55	3	62	3	5	2	1	1	3	0	0	1	8	1	3	1	1	1	1	1	0	0	0	0	1	0	1	0	0
107.09.2	0	68	4	74	4	3	2	3	0		0	0	0								0
107.09.2	0	80	6	60	3	5	3	3	0		0	0	0								0
107.09.2	0	87	6	50	2	5	2	3	1	3	0	0	1	0	0	0	0	0	0	0	0	1	0	0	0	1	0	0	0	0
107.09.2	0	55	3	58	2	3	3	3	0		0	0	1	7	1	3	1	1	1	1	1	0	0	0	0	0	0	0	0	0
107.09.2	1	40	2	52	2	3	2	3	0		0	0	1	10	1	3	1	1	1	0	0	0	0	0	0	0	0	0	0	0
107.09.2	0	61	4	60	3	3	2	3	0		0	0	1	0	0	0	0	0	0	0	0	0	0	0	0	0	0	0	0	0
107.09.2	0	77	5	57	2	1	3	3	0		0	0	1	10	1	3	1	1	1	0	0	0	0	0	0	0	0	1	0	0
107.09.2	1	65	4	73	4	3	2	1	0		0	0	0								0
107.09.2	1	90	6	50	2	1	2	3	0		0	0	0								0
107.09.2	0	78	5	58	2	1	2	3	0		0	0	0								0
107.10.0	0	75	5	70	4	5	2	1	1	2	1	2	1	6	1	2	0	1	1	0	0	1	0	0	0	0	0	1	0	0
107.10.0	0	76	5	55	2	5	3	1	0		0	0	1	9	1	3	1	1	1	1	1	0	0	0	0	0	0	1	0	0
107.10.0	0	77	5	58	2	1	2	1	1	2	1	2	1	7	1	3	1	1	1	1	1	0	0	0	0	1	0	1	0	0
107.10.0	0	76	5	66	3	1	2	1	1	2	1	2	1	3	1	1	0	0	1	0	0	0	0	0	0	0	1	1	0	0
107.10.0	1	76	5	105	5	1	2	1	1	1	1	2	1	3	1	1	0	0	1	0	0	0	0	0	0	0	1	0	0	0
107.10.0	1	64	4	54	2	3	2	3	0		0	0	0								0
107.10.0	1	79	5	80	5	1	3	3	0		0	0	1	3	1	1	0	0	0	0	0	0	0	0	0	0	0	0	0	0
107.10.0	0	88	6	63	3	5	3	3	0		0	0	1	2	1	1	0	0	0	0	0	0	0	1	0	0	0	1	0	0
107.10.0	1	57	3	90	5	2	2	3	1	3	0	0	1	6	1	2	0	1	1	0	0	0	0	0	0	0	0	1	0	0
107.10.0	0	86	6	50	2	5	3	3	0		0	0	0								0
107.10.0	0	74	5	72	4	1	3	3	0		0	0	0								0
107.10.0	1	70	5	64	3	2	2	3	0		0	0	0								0
107.10.0	0	74	5	61	3	1	2	1	1	1	0	0	1	10	1	3	1	1	1	1	1	1	0	0	0	0	0	1	0	0
107.10.0	1	60	4	76	4	3	2	3	0		0	0	1	5	1	2	0	1	1	0	0	0	0	0	0	0	0	1	0	0
107.10.0	1	53	3	46	1	2	2	3	0		0	0	1	10	1	3	1	1	1	1	1	0	0	0	0	1	0	1	0	0
107.10.0	0	82	6	47	1	5	2	3	1	3	0	0	1	3	1	1	0	0	0	0	0	0	0	0	0	0	0	1	0	1
107.10.0	0	76	5	50	2	5	2	1	1	1	1	2	1	10	1	3	1	1	0	0	0	0	0	0	0	0	0	1	0	0
107.10.0	0	63	4	64	3	4	2	3	0		0	0	1	8	1	3	1	1	0	0	0	0	0	0	0	0	0	0	0	0
107.10.0	0	66	4	45	1	1	3	3	1	1	0	0	0								0
107.10.0	1	81	6	50	2	1	2	3	0		0	0	1	5	1	2	0	1	0	0	0	1	0	0	0	0	0	0	0	0
107.10.0	1	42	2	69	3	3	2	1	1	1	0	0	1	3	1	1	0	0	0	0	0	0	0	0	0	0	0	0	0	0
107.10.0	0	25	1	54	2	3	2	4	1	1	0	0	1	6	1	2	0	1	0	0	0	0	0	0	0	0	0	1	0	0
107.10.0	0	35	1	67	3	4	2	4	1	2	1	2	1	9	1	3	1	1	1	0	0	1	0	1	0	0	0	1	0	0
107.10.0	0	22	1	57	2	3	2	4	0		0	0	0								0
107.10.0	0	33	1	80	5	4	2	4	0		0	0	1	5	1	2	0	1	0	0	0	0	0	0	0	0	0	0	0	0
107.10.0	0	27	1	67	3	3	2	4	0		0	0	1	5	1	2	0	1	1	0	0	0	0	0	0	0	0	0	0	0
107.10.0	0	39	1	71	4	4	2	4	1	2	1	2	1	5	1	2	0	1	1	1	1	0	0	0	0	0	0	0	0	0
107.10.0	1	55	3	88	5	2	2	3	0		0	0	0								0
107.10.0	0	83	6	60	3	5	3	3	1	3	0	0	1	10	1	3	1	1	1	1	1	1	0	0	0	0	0	1	0	0
107.10.0	0	31	1	70	4	3	2	4	0		0	0	1	8	1	3	1	1	0	0	0	0	0	0	0	0	0	0	0	0
107.10.0	0	53	3	50	2	3	2	3	0		0	0	1	1	1	1	0	0	1	0	0	0	0	0	0	0	0	0	0	0
107.10.0	1	74	5	58	2	1	2	3	0		0	0	1	3	1	1	0	0	1	0	0	0	0	0	0	0	0	0	0	0
107.10.0	0	67	4	65	3	1	2	3	0		0	0	1	9	1	3	1	1	1	0	0	1	0	0	0	0	0	1	0	0
107.10.0	1	61	4	64	3	1	3	3	0		0	0	0								0
107.10.0	0	40	2	50	2	4	2	4	1	1	0	0	1	6	1	2	0	1	1	0	0	0	0	0	0	0	0	1	0	0
107.10.0	1	68	4	69	3	1	3	3	0		0	0	0								0
107.10.0	0	60	4	40	1	2	2	3	1	3	0	0	0								0
107.10.0	1	61	4	63	3	4	2	3	0		0	0	1	0	0	0	0	0	1	0	0	0	0	0	0	0	0	1	0	0
107.10.0	0	60	4	47	1	4	2	3	0		0	0	1	3	1	1	0	0	1	1	0	0	0	0	0	1	0	0	0	0
107.10.0	1	65	4	96	5	3	2	3	0		0	0	0								0
107.10.0	1	93	6	52	2	4	3	3	0		0	0	1	3	1	1	0	0	0	0	0	0	0	0	0	0	0	1	0	0
107.10.0	1	52	3	57	2	4	2	3	0		0	0	1	8	1	3	1	1	1	0	0	0	0	0	0	0	0	1	0	0
107.10.0	1	69	4	71	4	3	2	3	0		0	0	1	0	0	0	0	0	0	0	0	0	0	0	0	0	0	0	0	0
107.10.0	1	62	4	69	3	1	2	3	0		0	0	0								0
107.10.0	1	47	2	70	4	4	2	3	0		0	0	1	0	0	0	0	0	0	0	0	0	0	0	0	0	0	0	0	0
107.10.0	1	79	5	64	3	2	2	3	0		0	0	1	2	1	1	0	0	1	0	0	0	0	0	0	0	0	1	0	0
107.10.0	1	64	4	77	4	4	2	2	1	1	0	0	1	7	1	3	1	1	0	0	0	0	0	0	0	0	0	0	0	0
107.10.0	1	53	3	47	1	4	2	3	1	3	0	0	1	3	1	1	0	0	1	0	0	1	0	0	0	0	0	0	0	0
107.10.0	1	70	5	77	4	3	2	1	0		0	0	1	4	1	2	0	1	0	0	0	0	0	0	0	0	0	0	0	0
107.10.0	0	39	1	86	5	3	1	2	1	1	0	0	1	8	1	3	1	1	0	0	0	0	0	0	0	0	0	0	0	0
107.10.0	1	56	3	47	1	2	2	3	0		0	0	1	7	1	3	1	1	0	0	0	0	0	0	0	0	0	0	0	0
107.10.0	1	57	3	59	2	4	2	3	1	1	1	2	1	5	1	2	0	1	0	0	0	0	0	0	0	0	0	0	0	0
107.10.0	0	56	3	50	2	4	2	1	1	1	1	2	1	2	1	1	0	0	0	0	0	0	0	0	0	0	0	1	0	0
107.10.0	0	34	1	69	3	4	2	4	0		0	0	1	2	1	1	0	0	1	0	0	0	0	0	0	0	0	0	0	0
107.10.0	1	60	4	60	3	2	2	1	1	1	0	0	1	4	1	2	0	1	1	0	0	0	0	1	0	1	0	0	0	0
107.10.0	0	50	3	64	3	4	2	4	1	1	1	1	1	4	1	2	0	1	1	0	0	0	0	0	0	0	0	0	0	0
107.10.0	0	51	3	72	4	3	2	3	0		0	0	1	3	1	1	0	0	1	0	0	0	0	0	0	0	0	1	0	0
107.10.0	0	42	2	75	4	3	2	4	1	1	1	1	1	4	1	2	0	1	1	0	0	0	0	0	0	1	0	1	0	0
107.10.0	0	31	1	67	3	4	2	4	1	2	1	2	1	7	1	3	1	1	1	1	1	0	0	0	0	1	0	0	0	0
107.10.0	0	35	1	78	4	3	2	4	0		0	0	1	9	1	3	1	1	1	0	0	0	0	0	0	0	0	0	0	0
107.10.0	1	57	3	75	4	2	2	3	0		0	0	0								0
107.10.0	1	70	5	50	2	2	2	3	0		0	0	1	5	1	2	0	1	1	0	0	0	0	0	0	0	0	1	0	0
107.10.0	0	82	6	39	1	1	3	3	0		0	0	0								0
107.10.0	0	36	1	65	3	3	2	4	1	2	1	2	1	4	1	2	0	1	1	0	0	1	0	0	0	0	0	1	0	0
107.10.0	0	37	1	67	3	4	2	4	1	2	1	2	1	8	1	3	1	1	1	0	0	1	0	0	0	0	0	0	0	0
107.10.0	0	29	1	62	3	4	2	4	1	1	0	0	1	2	1	1	0	0	1	0	0	0	0	0	0	0	0	1	0	0
107.10.0	0	34	1	50	2	4	2	4	0		1	2	1	3	1	1	0	0	0	0	0	1	0	0	0	0	0	0	0	0
107.10.0	0	40	2	56	2	3	2	4	1	2	1	2	1	5	1	2	0	1	1	0	0	1	0	0	0	1	0	1	0	0
107.10.0	0	33	1	61	3	4	2	4	1	2	0	0	1	7	1	3	1	1	0	0	0	1	0	1	0	0	0	1	0	0
107.10.0	0	24	1	50	2	4	3	4	1	1	0	0	1	4	1	2	0	1	1	0	0	0	0	0	0	0	0	1	0	0
107.10.0	0	78	5	62	3	2	2	3	0		0	0	1	9	1	3	1	1	1	1	1	0	0	0	0	0	0	1	0	0
107.10.0	0	31	1	66	3	4	2	4	1	1	0	0	1	7	1	3	1	1	1	0	0	0	0	0	0	0	0	1	0	0
107.10.0	0	50	3	50	2	2	2	4	0		0	0	0								0
107.10.0	0	64	4	64	3	2	2	4	1	1	1	1	1	6	1	2	0	1	1	1	1	0	0	0	1	0	0	1	1	0
107.10.0	0	36	1	53	2	3	2	4	1	1	1	1	1	4	1	2	0	1	1	1	1	0	0	0	0	0	0	0	0	0
107.10.0	0	35	1	48	1	4	2	4	1	1	1	1	0								0
107.10.0	1	83	6	86	5	1	2	1	1	1	0	0	1	3	1	1	0	0	1	0	0	0	0	0	0	1	0	1	0	0
107.10.0	1	22	1	67	3	3	1	3	0		0	0	1	3	1	1	0	0	1	1	0	0	0	0	0	0	0	0	0	0
107.10.0	0	35	1	51	2	3	2	4	1	1	0	0	1	3	1	1	0	0	1	0	0	0	0	0	0	0	0	0	0	0
107.10.0	0	66	4	52	2	1	2	3	0		0	0	1	10	1	3	1	1	1	0	0	0	0	0	0	0	0	0	0	0
107.10.0	0	59	3	52	2	2	2	3	0		0	0	0								0
107.10.0	0	75	5	48	1	1	2	3	0		0	0	1	10	1	3	1	1	1	1	1	0	0	0	0	0	0	1	0	0
107.10.0	1	70	5	68	3	1	2	3	0		0	0	1	5	1	2	0	1	1	0	0	0	0	0	0	0	0	0	0	0
107.10.0	1	30	1	52	2	4	1	3	1	1	1	1	1	9	1	3	1	1	1	0	0	0	0	0	0	0	0	0	0	0
107.10.0	0	57	3	39	1	3	2	3	0		0	0	0								0
107.10.0	0	53	3	61	3	1	2	2	1	1	0	0	0								0
107.10.0	0	43	2	62	3	3	2	4	0		1	1	1	7	1	3	1	1	1	1	1	1	0	0	0	1	0	0	0	0
107.10.0	0	67	4	70	4	1	2	1	1	1	0	0	1	6	1	2	0	1	0	0	0	0	0	0	0	1	0	0	0	0
107.10.0	0	80	6	38	1	5	2	3	0		0	0	1	7	1	3	1	1	1	0	0	0	0	0	0	0	0	1	0	0
107.10.0	1	60	4	58	2	3	2	1	1	1	1	1	1	3	1	1	0	0	1	0	0	0	0	0	0	0	0	1	0	0
107.10.0	1	60	4	59	2	2	2	3	0		0	0	1	2	1	1	0	0	1	0	0	0	0	0	0	0	0	1	0	0
107.10.0	0	30	1	42	1	4	1	4	1	1	0	0	1	0	0	0	0	0	0	0	0	1	0	0	0	1	0	1	0	0
107.10.0	0	65	4	94	5	3	2	3	0		0	0	0								0
107.10.0	0	73	5	55	2	1	2	1	1	2	0	0	1	8	1	3	1	1	0	0	0	0	0	0	0	0	0	0	0	0
107.10.0	1	87	6	57	2	1	3	3	1	1	0	0	1	10	1	3	1	1	1	0	0	1	0	0	0	1	0	1	0	0
107.10.0	0	74	5	51	2	3	2	3	0		0	0	0								0
107.10.0	0	69	4	72	4	3	2	3	1	1	0	0	1	5	1	2	0	1	0	0	0	0	0	0	0	0	0	1	0	0
107.10.0	1	94	6	43	1	1	3	3	0		0	0	1	5	1	2	0	1	0	0	0	1	0	0	0	0	0	0	0	0
107.10.0	1	56	3	60	3	4	2	3	0		0	0	1	0	0	0	0	0	0	0	0									0
107.10.1	0	57	3	53	2	4	2	3	0		0	0	0								0
107.10.1	1	92	6	65	3	3	2	3	1	3	0	0	1	0	0	0	0	0	0	0	0	0	0	0	0	0	0	1	0	0
107.10.1	0	91	6	56	2	5	3	1	0		0	0	1	0	0	0	0	0	0	0	0	0	0	1	0	0	0	0	0	0
107.10.1	0	78	5	52	2	4	3	3	0		0	0	1	0	0	0	0	0	0	0	0	0	0	0	0	0	0	1	0	0
107.10.1	0	83	6	65	3	5	3	3	1	3	0	0	0								0
107.10.1	0	41	2	52	2	4	2	3	0		0	0	0								0
107.10.1	1	69	4	78	4	3	2	3	0		0	0	1	2	1	1	0	0	1	0	0	0	0	0	0	0	0	1	0	0
107.10.1	0	69	4	65	3	1	3	3	1	3	0	0	1	0	0	0	0	0	0	0	0	0	0	0	0	0	0	1	0	0
107.10.1	1	68	4	60	3	1	2	3	0		0	0	1	4	1	2	0	1	1	1	1	0	0	0	0	0	0	0	0	0
107.10.1	0	88	6	35	1	1	3	3	0		0	0	1	8	1	3	1	1	1	0	0	0	0	1	0	1	0	0	1	0
107.10.1	0	83	6	60	3	5	3	3	1	3	0	0	1	3	1	1	0	0	1	1	0	1	0	0	0	0	0	0	0	0
107.10.1	1	68	4	56	2	4	2	3	0		0	0	1	6	1	2	0	1	1	1	1	0	0	1	0	0	0	1	0	0
107.10.1	1	41	2	78	4	2	2	3	1	3	0	0	0								0
107.10.1	0	88	6	60	3	1	3	3	1	3	0	0	1	0	0	0	0	0	0	0	0	0	0	1	0	1	0	1	0	0
107.10.1	1	93	6	72	4	2	2	3	0		0	0	0								0
107.10.1	1	53	3	95	5	4	1	3	1	3	0	0	0								0
107.10.1	1	83	6	49	1	1	3	3	0		0	0	1	3	1	1	0	0	1	0	0	0	0	0	0	0	0	1	0	0
107.10.1	0	64	4	80	5	3	1	3	0		0	0	1	0	0	0	0	0	1	0	0	0	0	0	0	1	0	0	0	0
107.10.1	1	92	6	79	4	1	3	3	0		0	0	1	0	0	0	0	0	1	1	0	0	0	0	0	0	0	1	0	0
107.10.1	1	69	4	45	1	1	2	3	0		0	0	1	0	0	0	0	0	1	0	0	0	0	0	0	0	0	1	0	0
107.10.1	1	87	6	70	4	3	2	3	1	3	0	0	1	3	1	1	0	0	1	1	0	0	0	0	0	0	0	1	0	0
107.10.1	1	86	6	46	1	4	2	3	0		0	0	0								0
107.10.1	0	84	6	56	2	1	3	3	0		0	0	0								0
107.10.1	1	85	6	50	2	1	2	3	0		0	0	0								0
107.10.1	1	88	6	78	4	4	2	3	0		0	0	1	0	0	0	0	0	0	0	0	0	0	0	0	0	0	1	0	0
107.10.1	0	35	1	39	1	4	2	3	1	3	0	0	1	6	1	2	0	1	1	0	0	1	0	0	0	0	0	0	0	0
107.10.1	1	66	4	65	3	5	2	3	0		0	0	1	0	0	0	0	0	1	0	0	0	0	0	0	0	0	1	0	0
107.10.1	1	88	6	63	3	3	2	3	1	1	0	0	0								0
107.10.1	1	55	3	54	2	2	2	3	1	1	0	0	1	5	1	2	0	1	1	1	1	1	0	0	0	1	0	1	0	0
107.10.1	1	87	6	76	4	2	3	3	0		0	0	0								0
107.10.1	1	63	4	63	3	1	2	3	1	1	0	0	1	2	1	1	0	0	1	0	0	0	0	0	0	0	0	0	0	0
107.10.1	1	77	5	50	2	1	2	3	0		0	0	0								0
107.10.1	1	50	3	51	2	4	2	3	1	1	0	0	1	5	1	2	0	1	0	0	0	1	0	0	0	0	0	1	0	0
107.10.1	1	72	5	53	2	4	2	3	0		0	0	1	7	1	3	1	1	1	0	0	0	0	0	0	0	0	0	0	0
107.10.1	0	77	5	55	2	3	2	1	1	1	0	0	1	8	1	3	1	1	1	1	1	0	0	1	0	0	0	1	0	0
107.10.1	1	58	3	64	3	2	3	3	0		0	0	0								0
107.10.1	0	31	1	66	3	4	2	4	1	2	0	0	1	7	1	3	1	1	0	0	0	0	0	0	0	0	0	1	0	0
107.10.1	1	69	4	76	4	3	2	3	0		0	0	1	7	1	3	1	1	0	0	0	0	0	0	0	0	0	1	0	0
107.10.1	1	33	1	81	5	4	1	3	0		0	0	0								0
107.10.1	0	40	2	78	4	4	2	4	0		0	0	1	5	1	2	0	1	1	0	0	0	0	0	0	0	0	0	0	0
107.10.1	1	80	6	60	3	2	2	3	1	1	1	2	1	2	1	1	0	0	0	0	0	0	0	0	0	0	0	1	0	1
107.10.1	0	33	1	62	3	4	2	4	1	2	1	2	1	4	1	2	0	1	1	0	0	0	0	0	0	0	0	0	0	0
107.10.1	0	53	3	61	3	4	2	4	0		0	0	0								0
107.10.1	0	41	2	50	2	4	2	4	1	1	0	0	1	3	1	1	0	0	1	0	0	0	0	0	0	0	0	0	0	0
107.10.1	0	37	1	66	3	4	2	4	0		1	2	1	3	1	1	0	0	1	0	0	0	0	1	0	0	0	0	0	0
107.10.1	0	35	1	47	1	3	1	4	0		0	0	1	0	0	0	0	0	0	0	0	0	0	0	0	0	0	0	0	0
107.10.1	0	85	6	55	2	1	2	2	0		0	0	1	10	1	3	1	1	0	0	0	1	0	0	0	0	0	1	0	0
107.10.1	1	58	3	64	3	3	2	3	1	3	0	0	0								0
107.10.1	1	60	4	51.4	2	4	2	3	0		0	0	1	7	1	3	1	1	1	1	1	0	0	0	0	0	0	1	0	0
107.10.1	1	25	1	125	5	4	1	3	0		0	0	0								0
107.10.1	1	24	1	68	3	4	1	2	1	1	0	0	1	8	1	3	1	1	0	0	0	0	0	0	0	0	0	0	0	0
107.10.1	1	35	1	70	4	4	1	3	0		0	0	0								0
107.10.1	0	62	4	60	3	3	2	4	0		0	0	0								0
107.10.1	1	32	1	78	4	4	1	3	1	3	0	0	1	2	1	1	0	0	1	0	0	1	0	0	0	0	0	0	0	0
107.10.1	1	77	5	76	4	1	2	3	0		0	0	0								0
107.10.1	0	39	1	79	4	4	2	4	1	1	0	0	1	2	1	1	0	0	1	0	0	0	0	0	0	0	0	0	0	0
107.10.1	0	83	6	53	2	1	2	3	0		0	0	0								0
107.10.1	0	25	1	47	1	4	1	4	1	1	0	0	1	3	1	1	0	0	1	1	0	0	0	0	0	0	0	0	0	0
107.10.1	0	77	5	43	1	1	2	1	1	1	0	0	0								0
107.10.1	1	54	3	118	5	4	2	1	1	2	1	1	0								0
107.10.1	0	64	4	65	3	1	3	1	1	1	1	1	1	8	1	3	1	1	1	1	1	0	0	0	0	1	0	0	0	0
107.10.1	0	74	5	68	3	2	2	1	1	2	0	0	0								0
107.10.1	0	56	3	49	1	3	2	4	1	1	1	1	1	2	1	1	0	0	0	0	0	0	0	0	0	0	0	0	0	0
107.10.1	0	82	6	86	5	5	3	1	1	3	0	0	1	7	1	3	1	1	1	1	1	1	1	1	0	1	0	1	1	0
107.10.1	0	37	1	44	1	3	2	1	1	1	0	0	1	0	0	0	0	0	0	0	0	0	0	0	0	0	0	1	0	0
107.10.1	0	51	3	80	5	1	2	1	1	1	1	1	1	5	1	2	0	1	1	1	1	1	0	0	0	1	0	0	0	0
107.10.1	1	82	6	53	2	1	2	1	1	1	0	0	1	8	1	3	1	1	1	0	0	1	0	0	0	0	0	1	0	0
107.10.1	0	67	4	65	3	1	2	1	0		0	0	0								0
107.10.1	1	66	4	43	1	1	2	3	0		0	0	1	2	1	1	0	0	1	0	0	0	1	0	0	0	0	1	0	0
107.10.1	1	41	2	65	3	3	2	2	1	1	0	0	1	5	1	2	0	1	1	0	0	0	0	0	0	0	0	1	0	0
107.10.1	1	67	4	60	3	3	2	3	0		0	0	1	10	1	3	1	1	1	1	1	0	1	0	0	0	0	1	0	0
107.10.1	0	69	4	55	2	3	2	3	0		0	0	0								0
107.10.1	1	59	3	54	2	2	2	2	1	1	0	0	1	8	1	3	1	1	1	0	0	1	0	0	0	0	0	1	0	0
107.10.1	1	58	3	62	3	2	2	3	0		0	0	0								0
107.10.1	1	46	2	59	2	2	2	3	0		0	0	1	5	1	2	0	1	1	0	0	0	0	0	0	0	0	0	0	0
107.10.1	1	83	6	59	2	1	2	3	0		0	0	0								0
107.10.1	1	74	5	45	1	1	2	3	0		0	0	0								0
107.10.1	0	45	2	64	3	4	2	3	0		0	0	1	5	1	2	0	1	1	1	1	0	0	0	0	0	0	1	0	0
107.10.1	1	74	5	76	4	1	2	3	1	1	1	2	1	0	0	0	0	0	0	0	0	0	0	0	0	0	0	1	0	0
107.10.1	0	46	2	57	2	4	1	1	0		0	0	1	0	0	0	0	0	1	1	0	0	0	0	0	1	0	1	0	0
107.10.1	1	50	3	56	2	3	2	3	0		0	0	1	0	0	0	0	0	0	0	0	0	0	0	0	0	0	1	0	0
107.10.1	0	65	4	81.5	5	2	2	3	0		0	0	0								0
107.10.1	0	52	3	52	2	4	2	1	1	1	0	0	1	3	1	1	0	0	1	0	0	0	0	0	0	0	0	0	0	0
107.10.1	0	75	5	67	3	5	3	4	0		0	0	1	0	0	0	0	0	0	0	0	1	0	0	0	0	0	1	0	0
107.10.1	1	73	5	70	4	4	2	3	1	3	0	0	1	8	1	3	1	1	1	0	0	0	0	0	0	0	0	0	0	0
107.10.1	0	70	5	49	1	3	2	3	0		0	0	1	4	1	2	0	1	1	0	0	0	0	0	0	0	0	1	0	0
107.10.1	0	54	3	51	2	3	2	4	1	1	0	0	0								0
107.10.1	0	62	4	45	1	2	2	3	0		0	0	1	0	0	0	0	0	0	0	0	0	1	1	0	0	0	1	0	0
107.10.1	0	37	1	80	5	3	2	4	0		0	0	0								0
107.10.1	0	71	5	57	2	1	2	3	0		0	0	1	0	0	0	0	0	0	0	0	0	0	1	0	0	0	1	0	0
107.10.1	1	59	3	65	3	3	2	3	0		0	0	1	0	0	0	0	0	0	0	0	0	0	0	0	0	0	0	0	0
107.10.1	0	61	4	68	3	1	2	4	1	1	0	0	0								0
107.10.1	0	77	5	46	1	3	2	1	0		0	0	0								0
107.10.1	1	75	5	97	5	4	3	3	0		0	0	0								0
107.10.1	1	68	4	63	3	3	2	3	0		0	0	1	8	1	3	1	1	1	1	1	0	0	0	0	1	0	1	0	0
107.10.1	0	38	1	84	5	4	1	4	0		0	0	0								0
107.10.1	1	62	4	71	4	4	1	3	0		0	0	1	0	0	0	0	0	1	0	0	0	0	0	0	0	0	1	0	0
107.10.1	1	22	1	54	2	4	1	1	1	1	0	0	1	10	1	3	1	1	1	1	1	1	0	1	0	0	0	0	0	0
107.10.1	0	38	1	49	1	3	1	4	0		0	0	1	2	1	1	0	0	1	1	0	0	0	1	0	0	0	1	0	0
107.10.1	1	97	6	61	3	4	3	3	0		0	0	0								0
107.10.1	0	65	4	47	1	3	2	3	0		0	0	1	0	0	0	0	0	1	0	0	0	0	0	0	0	0	0	0	0
107.10.1	0	85	6	40	1	5	3	3	0		0	0	0								0
107.10.1	1	82	6	99	5	2	3	3	0		0	0	1	3	1	1	0	0	1	0	0	0	0	0	0	1	0	1	0	0
107.10.1	1	23	1	74	4	4	2	3	0		0	0	1	8	1	3	1	1	0	0	0	0	0	0	0	1	0	1	0	0
107.10.1	0	22	1	54	2	4	1	2	0		0	0	1	1	1	1	0	0	1	0	0	0	0	0	0	0	0	0	0	0
107.10.1	1	28	1	60	3	3	1	3	0		0	0	1	2	1	1	0	0	1	0	0	0	0	0	0	0	0	0	0	0
107.10.1	1	67	4	50	2	4	2	3	0		0	0	0								0
107.10.1	0	61	4	50	2	3	2	3	0		0	0	0								0
107.10.1	1	59	3	73	4	2	3	3	0		0	0	0								0
107.10.1	1	49	2	80	5	4	2	2	1	1	0	0	1	0	0	0	0	0	0	0	0	0	0	0	0	0	0	1	0	0
107.10.1	0	54	3	70	4	2	2	3	0		0	0	0								0
107.10.1	1	20	1	61	3	3	1	3	0		0	0	0								0
107.10.1	1	20	1	72	4	4	2	2	1	1	0	0	1	1	1	1	0	0	1	0	0	0	0	0	0	0	0	1	0	0
107.10.1	0	66	4	63	3	3	2	3	0		0	0	1	1	1	1	0	0	1	0	0	0	0	0	0	0	0	1	0	0
107.10.1	1	90	6	50	2	3	2	3	0		0	0	1	4	1	2	0	1	1	1	1	0	1	1	0	0	0	1	0	0
107.10.1	0	76	5	72	4	1	3	2	1	1	0	0	0								0
107.10.1	0	32	1	50	2	3	1	3	0		0	0	1	3	1	1	0	0	1	0	0	1	0	0	0	0	0	0	0	0
107.10.1	1	76	5	76	4	4	2	3	0		0	0	1	9	1	3	1	1	1	0	0									0
107.10.1	1	63	4	57	2	1	2	3	0		0	0	0								0
107.10.1	0	52	3	57	2	3	2	3	0		0	0	0								0
107.10.1	0	55	3	65	3	4	2	3	0		0	0	0								0
107.10.1	1	57	3	77	4	1	2	2	1	1	1	1	1	5	1	2	0	1	0	0	0	0	0	0	0	1	0	0	0	0
107.10.1	0	49	2	39	1	4	2	3	0		0	0	1	4	1	2	0	1	0	0	0	0	0	0	0	0	0	0	0	0
107.10.1	1	60	4	50	2	3	2	3	0		0	0	1	8	1	3	1	1	1	1	1	0	0	0	0	0	0	1	0	0
107.10.1	0	51	3	46	1	3	2	3	0		0	0	1	7	1	3	1	1	1	1	1	0	0	1	0	1	0	1	0	0
107.10.1	0	53	3	50	2	4	1	3	1	1	0	0	1	9	1	3	1	1	1	1	1	0	0	0	0	0	0	1	0	0
107.10.1	1	60	4	64	3	4	2	3	0		0	0	0								0
107.10.1	1	50	3	68	3	2	2	2	1	1	0	0	0								0
107.10.1	1	84	6	39	1	5	3	3	0		0	0	1	8	1	3	1	1	1	0	0	0	1	0	0	0	0	0	0	0
107.10.1	1	57	3	71	4	2	2	2	1	1	0	0	1	3	1	1	0	0	1	1	0	0	0	0	0	0	0	0	0	0
107.10.1	1	62	4	51	2	4	2	3	0		0	0	1	7	1	3	1	1	0	0	0	0	0	0	0	1	0	1	0	0
107.10.1	1	66	4	86	5	1	2	3	0		0	0	1	0	0	0	0	0	0	0	0	0	0	0	0	0	0	1	0	0
107.10.1	1	61	4	64	3	3	2	2	1	1	1	1	0								0
107.10.1	1	58	3	71	4	1	3	3	0		0	0	0								0
107.10.1	1	86	6	55.8	2	1	3	3	0		0	0	0								0
107.10.1	0	59	3	60	3	1	2	3	0		0	0	1	0	0	0	0	0	0	0	0	0	0	0	0	0	0	1	0	0
107.10.1	0	68	4	62	3	1	2	3	0		0	0	1	4	1	2	0	1	1	1	1	0	0	0	0	1	0	1	0	0
107.10.1	0	52	3	55	2	4	2	3	0		0	0	0								0
107.10.1	0	65	4	63	3	5	2	3	1	3	0	0	0								0
107.10.1	0	62	4	52	2	3	2	3	0		0	0	0								0
107.10.1	0	27	1	48	1	4	1	4	1	1	0	0	1	2	1	1	0	0	1	0	0	0	0	0	0	0	0	1	0	0
107.10.1	1	77	5	45	1	1	2	3	0		0	0	1	4	1	2	0	1	1	0	0	0	0	0	0	0	0	1	0	0
107.10.1	0	35	1	54	2	4	2	4	1	1	1	1	1	5	1	2	0	1	1	0	0	1	0	1	0	1	0	1	0	0
107.10.1	1	56	3	61	3	4	2	2	0		0	0	1	0	0	0	0	0	0	0	0	0	0	0	0	0	0	0	0	0
107.10.1	0	37	1	73	4	3	2	4	1	1	0	0	1	3	1	1	0	0	1	0	0	0	0	0	0	0	0	0	0	0
107.10.1	0	64	4	37	1	1	3	3	0		0	0	0								0
107.10.1	0	44	2	75	4	3	2	4	1	1	1	1	0								0
107.10.1	0	36	1	63	3	3	2	4	1	1	0	0	0								0
107.10.1	0	53	3	57	2	2	2	4	1	1	1	1	1	0	0	0	0	0	1	0	0	1	0	0	0	1	0	1	0	0
107.10.1	0	55	3	50	2	4	2	4	1	1	1	1	1	2	1	1	0	0	1	1	0	0	0	1	0	1	0	0	0	0
107.10.1	0	44	2	60	3	3	2	4	1	1	0	0	0								0
107.10.1	0	34	1	74.8	4	4	2	4	0		1	2	1	8	1	3	1	1	0	0	0	0	0	0	0	0	0	1	0	0
107.10.1	0	21	1	54	2	3	2	4	0		0	0	1	8	1	3	1	1	0	0	0	0	0	0	0	0	0	1	0	0
107.10.1	0	35	1	78	4	4	1	4	1	1	1	2	1	10	1	3	1	1	1	1	1	0	0	0	0	0	0	1	0	0
107.10.1	0	31	1	60	3	4	2	4	1	2	0	0	1	6	1	2	0	1	1	0	0	0	0	0	0	0	0	1	0	0
107.10.1	0	27	1	70	4	4	2	4	0		1	2	0								0
107.10.1	0	40	2	64	3	3	2	4	1	1	1	1	1	7	1	3	1	1	1	1	1	1	0	0	0	0	0	0	0	0
107.10.1	0	39	1	77.6	4	4	2	4	1	2	1	2	1	10	1	3	1	1	1	0	0	0	0	0	0	0	0	0	0	0
107.10.1	0	29	1	76	4	4	1	4	1	2	0	0	1	8	1	3	1	1	1	0	0	1	0	0	0	0	0	1	0	0
107.10.1	0	37	1	74	4	4	2	4	1	2	0	0	1	9	1	3	1	1	0	0	0	0	0	0	0	0	0	0	0	0
107.10.1	0	26	1	57	2	4	2	4	1	2	1	2	1	6	1	2	0	1	1	0	0	1	0	0	0	0	0	1	0	0
107.10.1	0	33	1	64	3	4	2	4	1	2	1	1	1	8	1	3	1	1	1	0	0	0	0	0	0	0	0	0	0	0
107.10.1	0	52	3	76	4	4	1	4	1	1	1	1	1	10	1	3	1	1	0	0	0	1	0	0	0	0	0	1	0	0
107.10.1	1	69	4	61.8	3	3	2	3	0		0	0	0								0
107.10.1	0	75	5	60	3	1	2	3	0		0	0	1	2	1	1	0	0	0	0	0	0	0	0	0	0	0	1	0	0
107.10.1	1	49	2	50.3	2	3	2	3	0		0	0	0								0
107.10.1	0	41	2	77	4	3	1	4	0		0	0	0								0
107.10.1	1	60	4	62	3	1	2	3	1	3	0	0	1	4	1	2	0	1	1	1	1	0	0	0	1	0	0	0	0	0
107.10.1	0	28	1	55	2	4	1	4	1	1	1	1	1	2	1	1	0	0	1	0	0	0	1	0	0	1	0	1	0	0
107.10.1	0	53	3	63	3	3	2	3	0		0	0	1	0	0	0	0	0	0	0	0	0	0	0	0	0	0	1	0	0
107.10.1	1	60	4	74	4	3	2	3	0		0	0	1	6	1	2	0	1	1	1	1	0	0	0	0	0	0	1	0	0
107.10.2	1	68	4	73.5	4	4	2	3	0		0	0	0								0
107.10.2	0	82	6	55	2	1	3	2	1	2	0	0	1	8	1	3	1	1	1	1	1	1	0	0	0	0	0	1	0	0
107.10.2	1	53	3	87	5	4	2	3	0		0	0	1	2	1	1	0	0	1	0	0	0	0	0	1	1	0	0	0	0
107.10.2	1	49	2	59	2	3	2	3	0		0	0	1	1	1	1	0	0	1	0	0	0	0	0	0	0	0	0	0	0
107.10.2	0	62	4	48	1	1	2	3	0		0	0	0								0
107.10.2	1	22	1	78	4	4	1	3	0		0	0	0								0
107.10.2	0	51	3	52	2	4	2	2	1	1	0	0	1	0	0	0	0	0	0	0	0	1	0	0	0	0	0	0	0	0
107.10.2	0	31	1	67	3	4	1	3	1	3	0	0	0								0
107.10.2	0	69	4	69	3	2	2	3	0		0	0	0								0
107.10.2	0	58	3	58	2	2	2	3	1	3	0	0	0								0
107.10.2	1	20	1	67	3	4	2	3	0		0	0	1	0	0	0	0	0	0	0	0	0	0	0	0	0	0	0	0	0
107.10.2	0	71	5	48	1	1	3	3	0		0	0	0								0
107.10.2	1	57	3	60	3	4	2	3	1	3	0	0	1	2	1	1	0	0	1	1	0	0	0	0	0	0	0	0	0	0
107.10.2	0	69	4	54	2	1	2	3	0		0	0	1	0	0	0	0	0	1	0	0	0	0	0	0	1	0	1	0	0
107.10.2	1	21	1	87	5	4	1	3	0		0	0	1	0	0	0	0	0	0	0	0	1	0	0	0	0	0	0	0	0
107.10.2	0	63	4	60	3	2	2	3	0		0	0	0								0
107.10.2	0	43	2	50	2	4	2	3	0		0	0	0								0
107.10.2	1	34	1	70	4	3	2	2	1	1	0	0	0								0
107.10.2	0	72	5	48	1	1	3	3	1	3	0	0	0								0
107.10.2	0	44	2	66	3	3	2	3	0		0	0	1	1	1	1	0	0	1	0	0	0	0	0	0	1	0	0	0	0
107.10.2	1	65	4	55	2	1	2	2	1	1	0	0	1	0	0	0	0	0	1	0	0	1	1	0	0	0	0	1	0	0
107.10.2	1	55	3	68	3	3	2	3	0		0	0	0								0
107.10.2	0	58	3	60	3	3	2	3	0		0	0	1	0	0	0	0	0	0	0	0	0	0	0	0	0	0	0	0	0
107.10.2	0	61	4	66	3	3	2	3	0		0	0	0								0
107.10.2	1	69	4	67	3	3	2	3	0		0	0	0								0
107.10.2	0	71	5	54	2	1	2	3	0		0	0	0								0
107.10.2	0	65	4	57	2	5	2	3	0		0	0	0								0
107.10.2	1	55	3	56	2	2	2	2	1	1	0	0	1	2	1	1	0	0	1	1	0	1	1	0	0	0	0	0	0	0
107.10.2	0	64	4	63	3	1	2	3	0		0	0	0								0
107.10.2	1	40	2	68	3	4	2	3	1	1	0	0	1	8	1	3	1	1	1	1	1	0	0	0	0	0	0	0	0	0
107.10.2	1	64	4	50	2	3	2	1	1	1	0	0	1	7	1	3	1	1	0	0	0	0	0	0	0	0	0	1	0	0
107.10.2	1	78	5	50	2	1	2	1	1	1	1	1	1	8	1	3	1	1	0	0	0	1	0	0	0	0	0	0	0	0
107.10.2	0	63	4	53	2	1	2	1	0		0	0	1	0	0	0	0	0	1	1	0	0	0	0	0	0	0	1	0	0
107.10.2	0	33	1	52	2	4	2	1	1	3	0	0	1	10	1	3	1	1	1	0	0	0	0	0	0	0	0	0	0	0
107.10.2	1	59	3	84	5	3	2	1	1	1	0	0	1	2	1	1	0	0	1	1	0	0	0	0	0	0	0	1	0	0
107.10.2	1	24	1	70	4	4	1	3	0		0	0	0								0
107.10.2	1	27	1	102	5	4	2	1	1	1	1	1	1	1	1	1	0	0	1	0	0	0	0	0	0	0	0	1	0	0
107.10.2	1	46	2	66	3	2	2	1	1	1	0	0	1	0	0	0	0	0	1	0	0	0	0	0	0	0	0	1	0	0
107.10.2	1	53	3	52	2	2	1	3	0		0	0	1	0	0	0	0	0	0	0	0	0	0	0	0	0	0	1	0	0
107.10.2	0	67	4	58	2	4	2	3	1	1	0	0	1	5	1	2	0	1	1	1	1	1	0	0	0	0	0	0	0	0
107.10.2	1	69	4	46	1	1	2	3	0		0	0	0								0
107.10.2	0	54	3	76	4	4	2	4	1	1	0	0	1	2	1	1	0	0	1	1	0	1	0	0	0	0	0	1	0	0
107.10.2	0	77	5	46	1	3	2	1	1	1	1	2	1	8	1	3	1	1	0	0	0	0	0	0	0	0	0	0	0	0
107.10.2	0	27	1	72	4	4	1	3	0		0	0	0								0
107.10.2	1	26	1	52	2	3	2	3	0		0	0	0								0
107.10.2	1	56	3	62	3	2	2	1	1	1	0	0	1	7	1	3	1	1	0	0	0	0	0	0	0	0	0	0	0	0
107.10.2	1	24	1	63	3	4	1	3	0		0	0	0								0
107.10.2	1	52	3	80	5	3	2	3	0		0	0	1	2	1	1	0	0	1	0	0	0	0	0	0	0	0	1	0	0
107.10.2	1	59	3	67	3	2	2	1	1	1	0	0	0								0
107.10.2	1	47	2	52	2	2	2	3	0		0	0	0								0
107.10.2	1	56	3	67	3	4	2	3	1	3	0	0	0								0
107.10.2	1	63	4	65	3	4	2	1	1	1	1	1	1	6	1	2	0	1	0	0	0	0	0	0	0	0	0	0	0	0
107.10.2	0	40	2	77	4	4	2	4	1	2	0	0	1	9	1	3	1	1	0	0	0	0	0	0	0	0	0	1	0	0
107.10.3	1	63	4	62.5	3	2	2	3	0		0	0	0								0
107.10.3	1	71	5	74	4	1	2	3	0		0	0	1	3	1	1	0	0	0	0	0	0	0	0	0	0	0	0	0	0
107.10.3	1	23	1	58	2	4	1	3	0		0	0	0								0
107.10.3	1	57	3	77	4	2	2	3	0		0	0	1	3	1	1	0	0	0	0	0	0	0	0	0	0	0	1	0	0
